# Supplementary material for: Identification and characterization of archaeal pseudomurein biosynthesis genes through pangenomics
Source: mSystems. 2025 Feb 12;10(3):e01401-24. doi: 10.1128/msystems.01401-24 (PMC11915815; doi:10.1128/msystems.01401-24)
Supplement: Table S1 — Functional prediction of InterProScan along with the prediction of signal peptide type and the number of predicted transmembrane segments. [file msystems.01401-24-s0004.xlsx]

## Sheet: sheet_1_classified_OGs
#OG	Protein accession	InterProScan	SignalP5	TMHMM
OG0000169	GCF_000008645.1|WP_010876163.1		SP(Sec/SPI)	0
OG0000169	GCF_000008645.1|WP_010876209.1	Pfam: PF13205(Bacterial Ig-like domain)	OTHER	0
OG0000169	GCF_000008645.1|WP_010876466.1		SP(Sec/SPI)	0
OG0000169	GCF_000016525.1|WP_011953702.1		SP(Sec/SPI)	0
OG0000169	GCF_000166095.1|WP_013413220.1	Gene3D: G3DSA:3.40.630.10,SUPERFAMILY: SSF53187	SP(Sec/SPI)	0
OG0000169	GCF_002201915.1|WP_088335540.1	Coils: Coil	OTHER	0
OG0000169	GCF_900095295.1|WP_071906350.1		SP(Sec/SPI)	0
OG0000169	GCF_900095295.1|WP_071906351.1		OTHER	0
OG0000169	GCF_900095295.1|WP_071906461.1		SP(Sec/SPI)	0
OG0000169	GCF_900095295.1|WP_071907988.1		SP(Sec/SPI)	0
OG0000169	GCF_900095295.1|WP_084789858.1	Pfam: PF13290(Chitobiase/beta-hexosaminidase C-terminal domain)	SP(Sec/SPI)	0
OG0000169	GCF_900095295.1|WP_084789984.1		SP(Sec/SPI)	0
OG0000796	GCF_000008645.1|WP_010876668.1		OTHER	9
OG0000796	GCF_000008645.1|WP_048060897.1		OTHER	10
OG0000796	GCF_000016525.1|WP_011953683.1		OTHER	9
OG0000796	GCF_000166095.1|WP_013413299.1		OTHER	9
OG0000796	GCF_000166095.1|WP_013413340.1		OTHER	9
OG0000796	GCF_002201915.1|WP_088335889.1		OTHER	9
OG0000796	GCF_900095295.1|WP_071905899.1		OTHER	9
OG0000796	GCF_900095295.1|WP_071906177.1		OTHER	10
OG0001014	GCF_000008645.1|WP_010876375.1	Pfam: PF02655(ATP-grasp domain),Gene3D: G3DSA:3.30.470.20,ProSiteProfiles: PS50975(ATP-grasp fold profile.),SUPERFAMILY: SSF56059	OTHER	0
OG0001014	GCF_000016525.1|WP_011953845.1	SUPERFAMILY: SSF56059,Pfam: PF02655(ATP-grasp domain),ProSiteProfiles: PS50975(ATP-grasp fold profile.),SMART: SM01209,Gene3D: G3DSA:3.30.470.20	OTHER	0
OG0001014	GCF_000166095.1|WP_013413837.1	Gene3D: G3DSA:3.30.470.20,SUPERFAMILY: SSF56059,SUPERFAMILY: SSF52440,ProSiteProfiles: PS50975(ATP-grasp fold profile.),Pfam: PF02655(ATP-grasp domain)	OTHER	0
OG0001014	GCF_002201915.1|WP_088335894.1	SMART: SM01209,Gene3D: G3DSA:3.30.470.20,ProSiteProfiles: PS50975(ATP-grasp fold profile.),SUPERFAMILY: SSF56059,Coils: Coil,Pfam: PF02655(ATP-grasp domain)	OTHER	0
OG0001014	GCF_900095295.1|WP_071906158.1	Pfam: PF02786(Carbamoyl-phosphate synthase L chain, ATP binding domain),Gene3D: G3DSA:3.30.470.20,SUPERFAMILY: SSF56059,Coils: Coil,ProSiteProfiles: PS50975(ATP-grasp fold profile.),SUPERFAMILY: SSF52440	OTHER	0
OG0001014	GCF_900095295.1|WP_071906623.1	ProSiteProfiles: PS50975(ATP-grasp fold profile.),Pfam: PF15632(ATP-grasp in the biosynthetic pathway with Ter operon),Gene3D: G3DSA:3.40.50.20,SUPERFAMILY: SSF51735,Gene3D: G3DSA:3.30.470.20,SUPERFAMILY: SSF56059,Gene3D: G3DSA:3.30.1490.20	OTHER	0
OG0001021	GCF_000008645.1|WP_010876485.1	CDD: cd06251(M14_ASTE_ASPA-like),Pfam: PF04952(Succinylglutamate desuccinylase / Aspartoacylase family),SUPERFAMILY: SSF53187,Gene3D: G3DSA:3.40.630.10	SP(Sec/SPI)	0
OG0001021	GCF_000008645.1|WP_010876877.1	SUPERFAMILY: SSF53187,CDD: cd06251(M14_ASTE_ASPA-like),Pfam: PF04952(Succinylglutamate desuccinylase / Aspartoacylase family),Gene3D: G3DSA:3.40.630.10	OTHER	0
OG0001021	GCF_000016525.1|WP_011954275.1	CDD: cd06251(M14_ASTE_ASPA-like),Pfam: PF04952(Succinylglutamate desuccinylase / Aspartoacylase family),SUPERFAMILY: SSF53187,Gene3D: G3DSA:3.40.630.10	OTHER	0
OG0001021	GCF_000166095.1|WP_013414278.1	Gene3D: G3DSA:3.40.630.10,Pfam: PF04952(Succinylglutamate desuccinylase / Aspartoacylase family),SUPERFAMILY: SSF53187,CDD: cd06251(M14_ASTE_ASPA-like)	OTHER	0
OG0001021	GCF_002201915.1|WP_088334782.1	Pfam: PF04952(Succinylglutamate desuccinylase / Aspartoacylase family),SUPERFAMILY: SSF53187,Gene3D: G3DSA:3.40.630.10,CDD: cd06251(M14_ASTE_ASPA-like)	LIPO(Sec/SPII)	0
OG0001021	GCF_900095295.1|WP_071907705.1	SUPERFAMILY: SSF53187,Gene3D: G3DSA:3.40.630.10,CDD: cd06251(M14_ASTE_ASPA-like),Pfam: PF04952(Succinylglutamate desuccinylase / Aspartoacylase family)	OTHER	0
OG0001024	GCF_000008645.1|WP_010876516.1		OTHER	7
OG0001024	GCF_000016525.1|WP_048058608.1		OTHER	5
OG0001024	GCF_000166095.1|WP_013413545.1		OTHER	6
OG0001024	GCF_002201915.1|WP_088335987.1		OTHER	6
OG0001024	GCF_002201915.1|WP_088335989.1		OTHER	4
OG0001024	GCF_900095295.1|WP_084789919.1		OTHER	7
OG0001140	GCF_000008645.1|WP_010876070.1		OTHER	3
OG0001140	GCF_000016525.1|WP_011953709.1		OTHER	3
OG0001140	GCF_000166095.1|WP_013413737.1		OTHER	3
OG0001140	GCF_002201915.1|WP_088335343.1		OTHER	3
OG0001140	GCF_900095295.1|WP_071906778.1		OTHER	3
OG0001146	GCF_000008645.1|WP_010876167.1	Pfam: PF12804(MobA-like NTP transferase domain),Gene3D: G3DSA:3.90.550.10,SUPERFAMILY: SSF53448	OTHER	0
OG0001146	GCF_000016525.1|WP_011953692.1	Gene3D: G3DSA:3.90.550.10,SUPERFAMILY: SSF53448,Pfam: PF12804(MobA-like NTP transferase domain)	OTHER	0
OG0001146	GCF_000166095.1|WP_013413415.1	Gene3D: G3DSA:3.90.550.10,SUPERFAMILY: SSF53448,Pfam: PF12804(MobA-like NTP transferase domain)	OTHER	0
OG0001146	GCF_002201915.1|WP_088336267.1	Gene3D: G3DSA:3.90.550.10,Pfam: PF12804(MobA-like NTP transferase domain),SUPERFAMILY: SSF53448	OTHER	0
OG0001146	GCF_900095295.1|WP_071906071.1	Pfam: PF12804(MobA-like NTP transferase domain),Gene3D: G3DSA:3.90.550.10,SUPERFAMILY: SSF53448	OTHER	0
OG0001147	GCF_000008645.1|WP_010876168.1		OTHER	0
OG0001147	GCF_000016525.1|WP_011953693.1		OTHER	1
OG0001147	GCF_000166095.1|WP_083790804.1	MobiDBLite: mobidb-lite(consensus disorder prediction)	OTHER	0
OG0001147	GCF_002201915.1|WP_088334685.1	Coils: Coil,MobiDBLite: mobidb-lite(consensus disorder prediction)	OTHER	0
OG0001147	GCF_900095295.1|WP_084789737.1		SP(Sec/SPI)	0
OG0001148	GCF_000008645.1|WP_010876169.1	Pfam: PF08245(Mur ligase middle domain),SUPERFAMILY: SSF53623,Gene3D: G3DSA:3.90.190.20,Gene3D: G3DSA:3.90.190.20,SUPERFAMILY: SSF53244,Pfam: PF02875(Mur ligase family, glutamate ligase domain),Pfam: PF02875(Mur ligase family, glutamate ligase domain),ProSitePatterns: PS01011(Folylpolyglutamate synthase signature 1.),SUPERFAMILY: SSF53244,SUPERFAMILY: SSF53623,Gene3D: G3DSA:3.40.1190.10,Gene3D: G…	OTHER	0
OG0001148	GCF_000016525.1|WP_011954343.1	SUPERFAMILY: SSF51984,Pfam: PF08245(Mur ligase middle domain),Gene3D: G3DSA:3.90.190.20,Gene3D: G3DSA:3.40.50.720,Gene3D: G3DSA:3.40.1190.10,SUPERFAMILY: SSF53244,SUPERFAMILY: SSF53623	OTHER	0
OG0001148	GCF_000166095.1|WP_013413417.1	SUPERFAMILY: SSF53623,SUPERFAMILY: SSF51984,Gene3D: G3DSA:3.90.190.20,Gene3D: G3DSA:3.40.1190.10,SUPERFAMILY: SSF53244,Pfam: PF02875(Mur ligase family, glutamate ligase domain),Gene3D: G3DSA:3.40.50.720,Pfam: PF08245(Mur ligase middle domain),ProSitePatterns: PS01011(Folylpolyglutamate synthase signature 1.)	OTHER	0
OG0001148	GCF_002201915.1|WP_088335895.1	SUPERFAMILY: SSF51984,Gene3D: G3DSA:3.40.50.720,Pfam: PF08245(Mur ligase middle domain),SUPERFAMILY: SSF53623,Pfam: PF02875(Mur ligase family, glutamate ligase domain),SUPERFAMILY: SSF53244,Gene3D: G3DSA:3.40.1190.10,Gene3D: G3DSA:3.90.190.20	OTHER	0
OG0001148	GCF_900095295.1|WP_084789739.1	Pfam: PF02875(Mur ligase family, glutamate ligase domain),Gene3D: G3DSA:3.90.190.20,Pfam: PF08245(Mur ligase middle domain),Gene3D: G3DSA:3.40.50.720,SUPERFAMILY: SSF51984,SUPERFAMILY: SSF53623,SUPERFAMILY: SSF53244	OTHER	1
OG0001149	GCF_000008645.1|WP_010876170.1	Gene3D: G3DSA:3.40.1190.10,Gene3D: G3DSA:3.40.50.720,SUPERFAMILY: SSF53623,Pfam: PF08245(Mur ligase middle domain),SUPERFAMILY: SSF51984	OTHER	0
OG0001149	GCF_000016525.1|WP_011954344.1	Gene3D: G3DSA:3.40.50.720,SUPERFAMILY: SSF53623,Pfam: PF08245(Mur ligase middle domain),Gene3D: G3DSA:3.40.1190.10,SUPERFAMILY: SSF51984,Gene3D: G3DSA:3.90.190.20,SUPERFAMILY: SSF53244	OTHER	0
OG0001149	GCF_000166095.1|WP_013413418.1	Pfam: PF08245(Mur ligase middle domain),Gene3D: G3DSA:3.40.1190.10,SUPERFAMILY: SSF51984,SUPERFAMILY: SSF53623,Gene3D: G3DSA:3.90.190.20,SUPERFAMILY: SSF53244,Coils: Coil,Gene3D: G3DSA:3.40.50.720,Pfam: PF02875(Mur ligase family, glutamate ligase domain)	OTHER	0
OG0001149	GCF_002201915.1|WP_088336155.1	Pfam: PF02875(Mur ligase family, glutamate ligase domain),Gene3D: G3DSA:3.40.1190.10,Gene3D: G3DSA:3.40.50.720,ProSitePatterns: PS01011(Folylpolyglutamate synthase signature 1.),SUPERFAMILY: SSF53244,SUPERFAMILY: SSF51984,SUPERFAMILY: SSF53623,Pfam: PF08245(Mur ligase middle domain),Gene3D: G3DSA:3.90.190.20	OTHER	0
OG0001149	GCF_900095295.1|WP_071906152.1	Gene3D: G3DSA:3.40.50.720,Gene3D: G3DSA:3.90.190.20,Pfam: PF08245(Mur ligase middle domain),SUPERFAMILY: SSF53623,Gene3D: G3DSA:3.40.1190.10,SUPERFAMILY: SSF51984,SUPERFAMILY: SSF53244	OTHER	0
OG0001150	GCF_000008645.1|WP_010876171.1	Pfam: PF08245(Mur ligase middle domain),Gene3D: G3DSA:3.40.50.720,SUPERFAMILY: SSF53623,SUPERFAMILY: SSF51984,ProSitePatterns: PS01011(Folylpolyglutamate synthase signature 1.),Gene3D: G3DSA:3.40.1190.10,CDD: cd02042(ParAB_family)	OTHER	0
OG0001150	GCF_000016525.1|WP_011953694.1	SUPERFAMILY: SSF51984,Pfam: PF08245(Mur ligase middle domain),ProSitePatterns: PS01011(Folylpolyglutamate synthase signature 1.),Gene3D: G3DSA:3.40.1190.10,SUPERFAMILY: SSF53623,Gene3D: G3DSA:3.40.50.720	OTHER	0
OG0001150	GCF_000166095.1|WP_013413421.1	Gene3D: G3DSA:3.40.1190.10,SUPERFAMILY: SSF51984,Pfam: PF08245(Mur ligase middle domain),Gene3D: G3DSA:3.40.50.720,SUPERFAMILY: SSF53623	OTHER	0
OG0001150	GCF_002201915.1|WP_088336109.1	Gene3D: G3DSA:3.40.50.720,SUPERFAMILY: SSF53623,SUPERFAMILY: SSF51984,Pfam: PF08245(Mur ligase middle domain),CDD: cd08551(Fe-ADH),ProSitePatterns: PS01011(Folylpolyglutamate synthase signature 1.),Gene3D: G3DSA:3.40.1190.10	OTHER	0
OG0001150	GCF_900095295.1|WP_071906075.1	SUPERFAMILY: SSF51984,Gene3D: G3DSA:3.40.1190.10,Pfam: PF08245(Mur ligase middle domain),SUPERFAMILY: SSF53623,Gene3D: G3DSA:3.40.50.720	OTHER	0
OG0001158	GCF_000008645.1|WP_010876305.1		OTHER	2
OG0001158	GCF_000016525.1|WP_004035192.1		OTHER	2
OG0001158	GCF_000166095.1|WP_013413231.1		OTHER	2
OG0001158	GCF_002201915.1|WP_088336117.1		OTHER	2
OG0001158	GCF_900095295.1|WP_071906228.1		OTHER	2
OG0001162	GCF_000008645.1|WP_010876372.1		SP(Sec/SPI)	0
OG0001162	GCF_000016525.1|WP_004036888.1		SP(Sec/SPI)	0
OG0001162	GCF_000166095.1|WP_013413840.1		SP(Sec/SPI)	0
OG0001162	GCF_002201915.1|WP_088335891.1		TAT(Tat/SPI)	0
OG0001162	GCF_900095295.1|WP_071906150.1		SP(Sec/SPI)	0
OG0001163	GCF_000008645.1|WP_010876374.1	Hamap: MF_00038(Phospho-N-acetylmuramoyl-pentapeptide-transferase [mraY].),ProSitePatterns: PS01347(MraY family signature 1.),CDD: cd06499(GT_MraY-like),Pfam: PF00953(Glycosyl transferase family 4),ProSitePatterns: PS01348(MraY family signature 2.)	OTHER	9
OG0001163	GCF_000016525.1|WP_011953844.1	CDD: cd06499(GT_MraY-like),ProSitePatterns: PS01347(MraY family signature 1.),ProSitePatterns: PS01348(MraY family signature 2.),Pfam: PF00953(Glycosyl transferase family 4),Pfam: PF10555(Phospho-N-acetylmuramoyl-pentapeptide-transferase signature 1)	OTHER	10
OG0001163	GCF_000166095.1|WP_013413838.1	ProSitePatterns: PS01348(MraY family signature 2.),ProSitePatterns: PS01347(MraY family signature 1.),Pfam: PF00953(Glycosyl transferase family 4)	OTHER	9
OG0001163	GCF_002201915.1|WP_088335893.1	CDD: cd06499(GT_MraY-like),Pfam: PF00953(Glycosyl transferase family 4),ProSitePatterns: PS01348(MraY family signature 2.)	OTHER	6
OG0001163	GCF_900095295.1|WP_071906156.1	ProSitePatterns: PS01347(MraY family signature 1.),ProSitePatterns: PS01348(MraY family signature 2.),Pfam: PF00953(Glycosyl transferase family 4),Pfam: PF10555(Phospho-N-acetylmuramoyl-pentapeptide-transferase signature 1)	OTHER	9
OG0001172	GCF_000008645.1|WP_010876600.1		OTHER	0
OG0001172	GCF_000016525.1|WP_011953897.1		OTHER	0
OG0001172	GCF_000166095.1|WP_013413430.1	Coils: Coil	OTHER	0
OG0001172	GCF_002201915.1|WP_088335227.1	Coils: Coil,SUPERFAMILY: SSF51366	OTHER	0
OG0001172	GCF_900095295.1|WP_071907500.1		OTHER	0
OG0001176	GCF_000008645.1|WP_010876656.1		OTHER	0
OG0001176	GCF_000016525.1|WP_004032954.1		OTHER	0
OG0001176	GCF_000166095.1|WP_013413991.1	Coils: Coil	OTHER	0
OG0001176	GCF_002201915.1|WP_088335262.1		OTHER	0
OG0001176	GCF_900095295.1|WP_071905884.1		OTHER	0
OG0001177	GCF_000008645.1|WP_010876659.1	Pfam: PF04415(Protein of unknown function (DUF515)),Pfam: PF04415(Protein of unknown function (DUF515)),MobiDBLite: mobidb-lite(consensus disorder prediction),MobiDBLite: mobidb-lite(consensus disorder prediction),MobiDBLite: mobidb-lite(consensus disorder prediction),Pfam: PF16976(Flp pilus assembly protein RcpC/CpaB)	OTHER	1
OG0001177	GCF_000016525.1|WP_011954212.1	MobiDBLite: mobidb-lite(consensus disorder prediction),MobiDBLite: mobidb-lite(consensus disorder prediction)	OTHER	1
OG0001177	GCF_000166095.1|WP_013413444.1	MobiDBLite: mobidb-lite(consensus disorder prediction),Pfam: PF04415(Protein of unknown function (DUF515)),Pfam: PF04415(Protein of unknown function (DUF515)),MobiDBLite: mobidb-lite(consensus disorder prediction)	OTHER	1
OG0001177	GCF_002201915.1|WP_088335250.1	Pfam: PF04415(Protein of unknown function (DUF515))	OTHER	1
OG0001177	GCF_900095295.1|WP_071905887.1	MobiDBLite: mobidb-lite(consensus disorder prediction),Coils: Coil,Pfam: PF04415(Protein of unknown function (DUF515)),MobiDBLite: mobidb-lite(consensus disorder prediction),MobiDBLite: mobidb-lite(consensus disorder prediction)	OTHER	1
OG0001178	GCF_000008645.1|WP_010876661.1	CDD: cd05830(Sortase_E),Gene3D: G3DSA:2.40.260.10,Pfam: PF04203(Sortase domain),SUPERFAMILY: SSF63817	SP(Sec/SPI)	2
OG0001178	GCF_000016525.1|WP_011954213.1	TIGRFAM: TIGR01076(sortase_fam: sortase),CDD: cd05830(Sortase_E),SUPERFAMILY: SSF63817,Gene3D: G3DSA:2.40.260.10,Pfam: PF04203(Sortase domain)	SP(Sec/SPI)	2
OG0001178	GCF_000166095.1|WP_013414141.1	TIGRFAM: TIGR01076(sortase_fam: sortase),Pfam: PF04203(Sortase domain),SUPERFAMILY: SSF63817,CDD: cd05830(Sortase_E),Gene3D: G3DSA:2.40.260.10	OTHER	3
OG0001178	GCF_002201915.1|WP_088335246.1	Gene3D: G3DSA:2.40.260.10,CDD: cd05830(Sortase_E),SUPERFAMILY: SSF63817,Pfam: PF04203(Sortase domain),TIGRFAM: TIGR01076(sortase_fam: sortase)	SP(Sec/SPI)	0
OG0001178	GCF_900095295.1|WP_071905888.1	Pfam: PF04203(Sortase domain),Gene3D: G3DSA:2.40.260.10,SUPERFAMILY: SSF63817,CDD: cd05830(Sortase_E)	SP(Sec/SPI)	3
OG0001194	GCF_000008645.1|WP_010876910.1	Coils: Coil	OTHER	1
OG0001194	GCF_000016525.1|WP_011954301.1	Coils: Coil	OTHER	1
OG0001194	GCF_000166095.1|WP_013413626.1	Coils: Coil,Coils: Coil	OTHER	1
OG0001194	GCF_002201915.1|WP_088335602.1	Coils: Coil,Coils: Coil	OTHER	1
OG0001194	GCF_900095295.1|WP_071907757.1	Coils: Coil,Coils: Coil	OTHER	1
OG0001199	GCF_000008645.1|WP_010877004.1	SUPERFAMILY: SSF53448,Pfam: PF00535(Glycosyl transferase family 2),Gene3D: G3DSA:3.90.550.10,SUPERFAMILY: SSF50692,CDD: cd04179(DPM_DPG-synthase_like)	SP(Sec/SPI)	3
OG0001199	GCF_000016525.1|WP_048058630.1	Pfam: PF00535(Glycosyl transferase family 2),CDD: cd04179(DPM_DPG-synthase_like),Gene3D: G3DSA:3.90.550.10,SUPERFAMILY: SSF53448	OTHER	3
OG0001199	GCF_000166095.1|WP_013414297.1	CDD: cd04179(DPM_DPG-synthase_like),Pfam: PF00535(Glycosyl transferase family 2),Gene3D: G3DSA:3.90.550.10,SUPERFAMILY: SSF53448,SUPERFAMILY: SSF50692	SP(Sec/SPI)	3
OG0001199	GCF_002201915.1|WP_088336343.1	Pfam: PF00535(Glycosyl transferase family 2),Gene3D: G3DSA:3.90.550.10,CDD: cd04179(DPM_DPG-synthase_like),SUPERFAMILY: SSF53448	OTHER	3
OG0001199	GCF_900095295.1|WP_071907801.1	Pfam: PF00535(Glycosyl transferase family 2),CDD: cd04179(DPM_DPG-synthase_like),SUPERFAMILY: SSF53448,SUPERFAMILY: SSF50692,Gene3D: G3DSA:2.40.40.20,Gene3D: G3DSA:3.90.550.10	OTHER	3
OG0001200	GCF_000008645.1|WP_010877016.1		OTHER	1
OG0001200	GCF_000016525.1|WP_011954399.1		SP(Sec/SPI)	0
OG0001200	GCF_000166095.1|WP_013414250.1		OTHER	1
OG0001200	GCF_002201915.1|WP_088334760.1		SP(Sec/SPI)	0
OG0001200	GCF_900095295.1|WP_071907889.1		SP(Sec/SPI)	0
OG0001207	GCF_000008645.1|WP_010877252.1		OTHER	5
OG0001207	GCF_000016525.1|WP_004032391.1		OTHER	6
OG0001207	GCF_000166095.1|WP_013413148.1		OTHER	5
OG0001207	GCF_002201915.1|WP_088335392.1		OTHER	4
OG0001207	GCF_900095295.1|WP_071906352.1		OTHER	6
OG0001210	GCF_000008645.1|WP_010877301.1	Gene3D: G3DSA:3.90.1150.10,ProSitePatterns: PS00105(Aminotransferases class-I pyridoxal-phosphate attachment site.),CDD: cd00609(AAT_like),Gene3D: G3DSA:3.40.640.10,Pfam: PF00155(Aminotransferase class I and II),SUPERFAMILY: SSF53383	OTHER	0
OG0001210	GCF_000016525.1|WP_004036548.1	Gene3D: G3DSA:3.40.640.10,Pfam: PF00155(Aminotransferase class I and II),Gene3D: G3DSA:3.90.1150.10,CDD: cd00609(AAT_like),SUPERFAMILY: SSF53383	OTHER	0
OG0001210	GCF_000166095.1|WP_013413998.1	Pfam: PF00155(Aminotransferase class I and II),ProSitePatterns: PS00105(Aminotransferases class-I pyridoxal-phosphate attachment site.),Gene3D: G3DSA:3.90.1150.10,SUPERFAMILY: SSF53383,Gene3D: G3DSA:3.40.640.10,CDD: cd00609(AAT_like)	OTHER	0
OG0001210	GCF_002201915.1|WP_088336135.1	Coils: Coil,Pfam: PF00155(Aminotransferase class I and II),SUPERFAMILY: SSF53383,Gene3D: G3DSA:3.40.640.10,CDD: cd00609(AAT_like),ProSitePatterns: PS00105(Aminotransferases class-I pyridoxal-phosphate attachment site.)	OTHER	0
OG0001210	GCF_900095295.1|WP_071907274.1	CDD: cd00609(AAT_like),ProSitePatterns: PS00105(Aminotransferases class-I pyridoxal-phosphate attachment site.),Gene3D: G3DSA:3.90.1150.10,SUPERFAMILY: SSF53383,Pfam: PF00155(Aminotransferase class I and II),Gene3D: G3DSA:3.40.640.10	OTHER	0
OG0001213	GCF_000008645.1|WP_048060764.1	Pfam: PF11977(Zc3h12a-like Ribonuclease NYN domain),CDD: cd18719(PIN_Zc3h12a-N4BP1-like),Gene3D: G3DSA:3.40.50.11980	OTHER	0
OG0001213	GCF_000016525.1|WP_004032125.1	CDD: cd18719(PIN_Zc3h12a-N4BP1-like),Pfam: PF11977(Zc3h12a-like Ribonuclease NYN domain),Gene3D: G3DSA:3.40.50.11980	OTHER	0
OG0001213	GCF_000166095.1|WP_048060725.1	Gene3D: G3DSA:3.40.50.11980,CDD: cd18719(PIN_Zc3h12a-N4BP1-like),Pfam: PF11977(Zc3h12a-like Ribonuclease NYN domain)	OTHER	0
OG0001213	GCF_002201915.1|WP_088335152.1		OTHER	0
OG0001213	GCF_900095295.1|WP_071906915.1	Pfam: PF11977(Zc3h12a-like Ribonuclease NYN domain),CDD: cd18719(PIN_Zc3h12a-N4BP1-like),Gene3D: G3DSA:3.40.50.11980	OTHER	0
OG0001214	GCF_000008645.1|WP_048060765.1		OTHER	2
OG0001214	GCF_000016525.1|WP_004032124.1		OTHER	1
OG0001214	GCF_000166095.1|WP_013414340.1		OTHER	2
OG0001214	GCF_002201915.1|WP_088335150.1	Gene3D: G3DSA:3.30.70.1230,SUPERFAMILY: SSF55073	OTHER	2
OG0001214	GCF_900095295.1|WP_071906916.1		OTHER	1
OG0001215	GCF_000008645.1|WP_048060774.1	PIRSF: PIRSF009445,Hamap: MF_01908(Cyclic 2,3-diphosphoglycerate synthetase [cpgS].),CDD: cd03112(CobW-like)	OTHER	0
OG0001215	GCF_000016525.1|WP_004034011.1	CDD: cd03112(CobW-like),Hamap: MF_01908(Cyclic 2,3-diphosphoglycerate synthetase [cpgS].),PIRSF: PIRSF009445	OTHER	0
OG0001215	GCF_000166095.1|WP_013413159.1	PIRSF: PIRSF009445,CDD: cd03112(CobW-like),Hamap: MF_01908(Cyclic 2,3-diphosphoglycerate synthetase [cpgS].),Gene3D: G3DSA:3.40.50.300	OTHER	0
OG0001215	GCF_002201915.1|WP_088335668.1	PIRSF: PIRSF009445,SUPERFAMILY: SSF52540,Hamap: MF_01908(Cyclic 2,3-diphosphoglycerate synthetase [cpgS].)	OTHER	0
OG0001215	GCF_900095295.1|WP_071906642.1	Gene3D: G3DSA:3.40.50.300,CDD: cd03112(CobW-like),Hamap: MF_01908(Cyclic 2,3-diphosphoglycerate synthetase [cpgS].),PIRSF: PIRSF009445	OTHER	0

## Sheet: sheet_2_classified_OGs
#OG	Protein accession	InterProScan	SignalP5	TMHMM
OG0000109	GCF_000008645.1|WP_010876422.1	SMART: SM00382,ProSiteProfiles: PS51786(Lon proteolytic domain profile.),Pfam: PF05362(Lon protease (S16) C-terminal proteolytic domain),TIGRFAM: TIGR00764(lon_rel: putative ATP-dependent protease),Gene3D: G3DSA:3.40.50.300,Gene3D: G3DSA:3.40.50.300,CDD: cd17706(MCM),SUPERFAMILY: SSF52540,MobiDBLite: mobidb-lite(consensus disorder prediction),PRINTS: PR00830(Endopeptidase La (Lon) serine protease…	OTHER	1
OG0000109	GCF_000008645.1|WP_010876525.1	Pfam: PF01078(Magnesium chelatase, subunit ChlI),Gene3D: G3DSA:1.10.8.60,MobiDBLite: mobidb-lite(consensus disorder prediction),SMART: SM00382,Gene3D: G3DSA:3.40.50.300,Gene3D: G3DSA:3.40.50.300,CDD: cd00009(AAA),SUPERFAMILY: SSF52540	OTHER	0
OG0000109	GCF_000011185.1|WP_010916411.1	CDD: cd00009(AAA),Pfam: PF13654(AAA domain),SUPERFAMILY: SSF52540,Gene3D: G3DSA:3.40.50.300,Gene3D: G3DSA:3.40.50.300,SMART: SM00382,CDD: cd17706(MCM),Pfam: PF01078(Magnesium chelatase, subunit ChlI),CDD: cd00350(rubredoxin_like),Pfam: PF00158(Sigma-54 interaction domain),MobiDBLite: mobidb-lite(consensus disorder prediction),Gene3D: G3DSA:1.10.8.60	OTHER	0
OG0000109	GCF_000011185.1|WP_048054085.1	SUPERFAMILY: SSF54211,SUPERFAMILY: SSF52540,Pfam: PF05362(Lon protease (S16) C-terminal proteolytic domain),Gene3D: G3DSA:1.10.8.60,Gene3D: G3DSA:3.30.230.10,CDD: cd00009(AAA),CDD: cd00009(AAA),SMART: SM00382,TIGRFAM: TIGR00764(lon_rel: putative ATP-dependent protease),Gene3D: G3DSA:3.40.50.300,Gene3D: G3DSA:3.40.50.300,PRINTS: PR00830(Endopeptidase La (Lon) serine protease (S16) signature),PRINT…	OTHER	2
OG0000109	GCF_000013445.1|WP_011448005.1	Pfam: PF05362(Lon protease (S16) C-terminal proteolytic domain),Pfam: PF01078(Magnesium chelatase, subunit ChlI),TIGRFAM: TIGR00764(lon_rel: putative ATP-dependent protease),MobiDBLite: mobidb-lite(consensus disorder prediction),CDD: cd17706(MCM),Pfam: PF13654(AAA domain),Gene3D: G3DSA:3.40.50.300,Gene3D: G3DSA:3.40.50.300,Gene3D: G3DSA:1.10.8.60,SUPERFAMILY: SSF54211,SMART: SM00382,CDD: cd00009(…	OTHER	1
OG0000109	GCF_000016525.1|WP_011954598.1	CDD: cd00009(AAA),SUPERFAMILY: SSF52540,Gene3D: G3DSA:3.30.230.10,TIGRFAM: TIGR00764(lon_rel: putative ATP-dependent protease),Gene3D: G3DSA:1.10.8.60,Pfam: PF05362(Lon protease (S16) C-terminal proteolytic domain),PRINTS: PR00830(Endopeptidase La (Lon) serine protease (S16) signature),PRINTS: PR00830(Endopeptidase La (Lon) serine protease (S16) signature),PRINTS: PR00830(Endopeptidase La (Lon) s…	OTHER	1
OG0000109	GCF_000017165.1|WP_011972312.1	Pfam: PF05362(Lon protease (S16) C-terminal proteolytic domain),ProSiteProfiles: PS50045(Sigma-54 interaction domain profile.),ProSiteProfiles: PS51786(Lon proteolytic domain profile.),CDD: cd00009(AAA),Gene3D: G3DSA:1.10.8.60,TIGRFAM: TIGR00764(lon_rel: putative ATP-dependent protease),Pfam: PF01078(Magnesium chelatase, subunit ChlI),Gene3D: G3DSA:3.30.230.10,Gene3D: G3DSA:3.40.50.300,Gene3D: G3…	OTHER	2
OG0000109	GCF_000025285.1|WP_012940056.1	SUPERFAMILY: SSF54211,Pfam: PF05362(Lon protease (S16) C-terminal proteolytic domain),Gene3D: G3DSA:2.170.16.10,ProSiteProfiles: PS50818(Intein C-terminal splicing motif profile.),SUPERFAMILY: SSF52540,TIGRFAM: TIGR00764(lon_rel: putative ATP-dependent protease),SMART: SM00305,Gene3D: G3DSA:1.10.8.60,Gene3D: G3DSA:3.40.50.300,Gene3D: G3DSA:3.10.28.10,Pfam: PF13654(AAA domain),ProSiteProfiles: PS5…	OTHER	2
OG0000109	GCF_000166095.1|WP_013413540.1	CDD: cd00009(AAA),MobiDBLite: mobidb-lite(consensus disorder prediction),Gene3D: G3DSA:1.10.8.60,CDD: cd00009(AAA),Gene3D: G3DSA:3.40.50.300,Gene3D: G3DSA:3.40.50.300,Pfam: PF01078(Magnesium chelatase, subunit ChlI),SUPERFAMILY: SSF52540,Pfam: PF00158(Sigma-54 interaction domain),Pfam: PF13654(AAA domain),SMART: SM00382	OTHER	0
OG0000109	GCF_000166095.1|WP_083790780.1	Pfam: PF05362(Lon protease (S16) C-terminal proteolytic domain),Gene3D: G3DSA:1.10.8.60,SMART: SM00382,PRINTS: PR00830(Endopeptidase La (Lon) serine protease (S16) signature),PRINTS: PR00830(Endopeptidase La (Lon) serine protease (S16) signature),PRINTS: PR00830(Endopeptidase La (Lon) serine protease (S16) signature),PRINTS: PR00830(Endopeptidase La (Lon) serine protease (S16) signature),PRINTS: …	OTHER	1
OG0000109	GCF_000251105.1|WP_014404898.1	SMART: SM00382,CDD: cd00009(AAA),Gene3D: G3DSA:1.10.8.60,Pfam: PF01078(Magnesium chelatase, subunit ChlI),Gene3D: G3DSA:3.30.230.10,CDD: cd00009(AAA),SUPERFAMILY: SSF52540,PRINTS: PR00830(Endopeptidase La (Lon) serine protease (S16) signature),PRINTS: PR00830(Endopeptidase La (Lon) serine protease (S16) signature),PRINTS: PR00830(Endopeptidase La (Lon) serine protease (S16) signature),PRINTS: PR0…	OTHER	2
OG0000109	GCF_002201915.1|WP_088336490.1	Pfam: PF13654(AAA domain),CDD: cd17757(MCM6),Pfam: PF01078(Magnesium chelatase, subunit ChlI),CDD: cd00009(AAA),Gene3D: G3DSA:3.40.50.300,Gene3D: G3DSA:3.40.50.300,SUPERFAMILY: SSF52540,CDD: cd00009(AAA),Gene3D: G3DSA:1.10.8.60,PRINTS: PR00830(Endopeptidase La (Lon) serine protease (S16) signature),PRINTS: PR00830(Endopeptidase La (Lon) serine protease (S16) signature),SMART: SM00382	OTHER	0
OG0000109	GCF_900095295.1|WP_071906002.1	MobiDBLite: mobidb-lite(consensus disorder prediction),Pfam: PF01078(Magnesium chelatase, subunit ChlI),Pfam: PF00158(Sigma-54 interaction domain),SUPERFAMILY: SSF52540,SMART: SM00382,Pfam: PF13654(AAA domain),Gene3D: G3DSA:1.10.8.60,Gene3D: G3DSA:3.40.50.300,Gene3D: G3DSA:3.40.50.300,CDD: cd00009(AAA)	OTHER	0
OG0000109	GCF_900095295.1|WP_071906165.1	Pfam: PF05362(Lon protease (S16) C-terminal proteolytic domain),PRINTS: PR00830(Endopeptidase La (Lon) serine protease (S16) signature),PRINTS: PR00830(Endopeptidase La (Lon) serine protease (S16) signature),PRINTS: PR00830(Endopeptidase La (Lon) serine protease (S16) signature),PRINTS: PR00830(Endopeptidase La (Lon) serine protease (S16) signature),PRINTS: PR00830(Endopeptidase La (Lon) serine p…	OTHER	1
OG0000115	GCF_000008645.1|WP_010876760.1	Pfam: PF02662(Methyl-viologen-reducing hydrogenase, delta subunit)	OTHER	0
OG0000115	GCF_000008645.1|WP_010876762.1	Pfam: PF02662(Methyl-viologen-reducing hydrogenase, delta subunit)	OTHER	0
OG0000115	GCF_000013445.1|WP_011448823.1	Pfam: PF02662(Methyl-viologen-reducing hydrogenase, delta subunit)	OTHER	0
OG0000115	GCF_000013445.1|WP_011448824.1	Pfam: PF02662(Methyl-viologen-reducing hydrogenase, delta subunit)	OTHER	0
OG0000115	GCF_000016525.1|WP_004032932.1	Pfam: PF02662(Methyl-viologen-reducing hydrogenase, delta subunit)	OTHER	0
OG0000115	GCF_000016525.1|WP_011954523.1	Pfam: PF02662(Methyl-viologen-reducing hydrogenase, delta subunit)	OTHER	0
OG0000115	GCF_000017165.1|WP_011971890.1	Pfam: PF02662(Methyl-viologen-reducing hydrogenase, delta subunit)	OTHER	0
OG0000115	GCF_000025285.1|WP_012940934.1	Pfam: PF02662(Methyl-viologen-reducing hydrogenase, delta subunit)	OTHER	0
OG0000115	GCF_000166095.1|WP_013413801.1	Pfam: PF02662(Methyl-viologen-reducing hydrogenase, delta subunit),SUPERFAMILY: SSF51412	OTHER	0
OG0000115	GCF_000166095.1|WP_013413804.1	Pfam: PF02662(Methyl-viologen-reducing hydrogenase, delta subunit)	OTHER	0
OG0000115	GCF_000251105.1|WP_014407028.1	Pfam: PF02662(Methyl-viologen-reducing hydrogenase, delta subunit)	OTHER	0
OG0000115	GCF_002201915.1|WP_088335463.1	Pfam: PF02662(Methyl-viologen-reducing hydrogenase, delta subunit)	OTHER	0
OG0000115	GCF_900095295.1|WP_071907569.1	Pfam: PF02662(Methyl-viologen-reducing hydrogenase, delta subunit)	OTHER	0
OG0000115	GCF_900095295.1|WP_071907628.1	Pfam: PF02662(Methyl-viologen-reducing hydrogenase, delta subunit)	OTHER	0
OG0000116	GCF_000008645.1|WP_010876810.1	TIGRFAM: TIGR00269(TIGR00269: TIGR00269 family protein),Pfam: PF01171(PP-loop family),CDD: cd01993(Alpha_ANH_like_II),PIRSF: PIRSF004976,SUPERFAMILY: SSF52402,Gene3D: G3DSA:3.40.50.620	OTHER	0
OG0000116	GCF_000008645.1|WP_010877348.1	SUPERFAMILY: SSF52402,CDD: cd01993(Alpha_ANH_like_II),PIRSF: PIRSF004976,TIGRFAM: TIGR00269(TIGR00269: TIGR00269 family protein),Pfam: PF01171(PP-loop family),Gene3D: G3DSA:3.40.50.620	OTHER	0
OG0000116	GCF_000011185.1|WP_010916703.1	CDD: cd01993(Alpha_ANH_like_II),SUPERFAMILY: SSF52402,TIGRFAM: TIGR00269(TIGR00269: TIGR00269 family protein),Pfam: PF01171(PP-loop family),Gene3D: G3DSA:3.40.50.620,PIRSF: PIRSF004976	OTHER	0
OG0000116	GCF_000013445.1|WP_011449175.1	CDD: cd01993(Alpha_ANH_like_II),TIGRFAM: TIGR00269(TIGR00269: TIGR00269 family protein),Pfam: PF01171(PP-loop family),Gene3D: G3DSA:3.40.50.620,SUPERFAMILY: SSF52402,PIRSF: PIRSF004976	OTHER	0
OG0000116	GCF_000016525.1|WP_004032306.1	PIRSF: PIRSF004976,SUPERFAMILY: SSF52402,CDD: cd01993(Alpha_ANH_like_II),ProSitePatterns: PS01263(Uncharacterized protein family UPF0021 signature.),Pfam: PF16503(Zinc-ribbon),Pfam: PF01171(PP-loop family),TIGRFAM: TIGR00269(TIGR00269: TIGR00269 family protein),Gene3D: G3DSA:3.40.50.620	OTHER	0
OG0000116	GCF_000016525.1|WP_004032905.1	TIGRFAM: TIGR00269(TIGR00269: TIGR00269 family protein),CDD: cd01993(Alpha_ANH_like_II),Pfam: PF01171(PP-loop family),Gene3D: G3DSA:3.40.50.620,PIRSF: PIRSF004976,SUPERFAMILY: SSF52402	OTHER	0
OG0000116	GCF_000017165.1|WP_011971984.1	TIGRFAM: TIGR00269(TIGR00269: TIGR00269 family protein),SUPERFAMILY: SSF52402,PIRSF: PIRSF004976,Gene3D: G3DSA:3.40.50.620,CDD: cd01993(Alpha_ANH_like_II),Pfam: PF01171(PP-loop family)	OTHER	0
OG0000116	GCF_000025285.1|WP_012940778.1	SUPERFAMILY: SSF52402,PIRSF: PIRSF004976,TIGRFAM: TIGR00269(TIGR00269: TIGR00269 family protein),Gene3D: G3DSA:3.40.50.620,Pfam: PF16503(Zinc-ribbon),CDD: cd01993(Alpha_ANH_like_II),Pfam: PF01171(PP-loop family)	OTHER	0
OG0000116	GCF_000166095.1|WP_013413448.1	CDD: cd01993(Alpha_ANH_like_II),SUPERFAMILY: SSF52402,Gene3D: G3DSA:3.40.50.620,Pfam: PF01171(PP-loop family),TIGRFAM: TIGR00269(TIGR00269: TIGR00269 family protein),PIRSF: PIRSF004976	OTHER	0
OG0000116	GCF_000166095.1|WP_048060610.1	Gene3D: G3DSA:3.40.50.620,SUPERFAMILY: SSF52402,CDD: cd01993(Alpha_ANH_like_II),TIGRFAM: TIGR00269(TIGR00269: TIGR00269 family protein),PIRSF: PIRSF004976,Pfam: PF01171(PP-loop family)	OTHER	0
OG0000116	GCF_000251105.1|WP_014406608.1	CDD: cd01993(Alpha_ANH_like_II),SUPERFAMILY: SSF52402,TIGRFAM: TIGR00269(TIGR00269: TIGR00269 family protein),Pfam: PF01171(PP-loop family),PIRSF: PIRSF004976,Gene3D: G3DSA:3.40.50.620	OTHER	0
OG0000116	GCF_002201915.1|WP_088336205.1	CDD: cd01993(Alpha_ANH_like_II),Pfam: PF01171(PP-loop family),PIRSF: PIRSF004976,Coils: Coil,Gene3D: G3DSA:3.40.50.620,TIGRFAM: TIGR00269(TIGR00269: TIGR00269 family protein),SUPERFAMILY: SSF52402	OTHER	0
OG0000116	GCF_900095295.1|WP_071907409.1	SUPERFAMILY: SSF52402,CDD: cd01993(Alpha_ANH_like_II),Pfam: PF01171(PP-loop family),Gene3D: G3DSA:3.40.50.620,TIGRFAM: TIGR00269(TIGR00269: TIGR00269 family protein),PIRSF: PIRSF004976	OTHER	0
OG0000116	GCF_900095295.1|WP_071907603.1	PIRSF: PIRSF004976,SUPERFAMILY: SSF52402,Pfam: PF01171(PP-loop family),CDD: cd01993(Alpha_ANH_like_II),TIGRFAM: TIGR00269(TIGR00269: TIGR00269 family protein),Gene3D: G3DSA:3.40.50.620	OTHER	0
OG0000123	GCF_000008645.1|WP_010877152.1	Gene3D: G3DSA:3.20.20.540,Pfam: PF01964(Radical SAM ThiC family),SUPERFAMILY: SSF51366,TIGRFAM: TIGR00190(thiC: phosphomethylpyrimidine synthase),SFLD: SFLDG01114(phosphomethylpyrimidine synthase (ThiC)),SFLD: SFLDS00113(Radical SAM Phosphomethylpyrimidine Synthase),SFLD: SFLDF00407(phosphomethylpyrimidine synthase (ThiC)),Hamap: MF_00089(Phosphomethylpyrimidine synthase [thiC].)	OTHER	0
OG0000123	GCF_000008645.1|WP_010877184.1	SFLD: SFLDS00113(Radical SAM Phosphomethylpyrimidine Synthase),Hamap: MF_00089(Phosphomethylpyrimidine synthase [thiC].),SFLD: SFLDF00407(phosphomethylpyrimidine synthase (ThiC)),SFLD: SFLDG01114(phosphomethylpyrimidine synthase (ThiC)),Gene3D: G3DSA:3.20.20.540,TIGRFAM: TIGR00190(thiC: phosphomethylpyrimidine synthase),Pfam: PF01964(Radical SAM ThiC family)	OTHER	0
OG0000123	GCF_000013445.1|WP_011448700.1	Pfam: PF01964(Radical SAM ThiC family),Hamap: MF_00089(Phosphomethylpyrimidine synthase [thiC].),SFLD: SFLDS00113(Radical SAM Phosphomethylpyrimidine Synthase),Gene3D: G3DSA:3.20.20.540,SFLD: SFLDG01114(phosphomethylpyrimidine synthase (ThiC)),TIGRFAM: TIGR00190(thiC: phosphomethylpyrimidine synthase),SFLD: SFLDF00407(phosphomethylpyrimidine synthase (ThiC))	OTHER	0
OG0000123	GCF_000013445.1|WP_011449417.1	Gene3D: G3DSA:3.20.20.540,SFLD: SFLDF00407(phosphomethylpyrimidine synthase (ThiC)),Pfam: PF01964(Radical SAM ThiC family),TIGRFAM: TIGR00190(thiC: phosphomethylpyrimidine synthase)	OTHER	0
OG0000123	GCF_000016525.1|WP_011954021.1	SFLD: SFLDS00113(Radical SAM Phosphomethylpyrimidine Synthase),SFLD: SFLDG01114(phosphomethylpyrimidine synthase (ThiC)),Pfam: PF01964(Radical SAM ThiC family),Hamap: MF_00089(Phosphomethylpyrimidine synthase [thiC].),Gene3D: G3DSA:3.20.20.540,SFLD: SFLDF00407(phosphomethylpyrimidine synthase (ThiC)),TIGRFAM: TIGR00190(thiC: phosphomethylpyrimidine synthase)	OTHER	0
OG0000123	GCF_000016525.1|WP_011954478.1	Gene3D: G3DSA:3.20.20.540,SFLD: SFLDF00407(phosphomethylpyrimidine synthase (ThiC)),Hamap: MF_00089(Phosphomethylpyrimidine synthase [thiC].),Pfam: PF01964(Radical SAM ThiC family),SFLD: SFLDS00113(Radical SAM Phosphomethylpyrimidine Synthase),TIGRFAM: TIGR00190(thiC: phosphomethylpyrimidine synthase),SFLD: SFLDG01114(phosphomethylpyrimidine synthase (ThiC))	OTHER	0
OG0000123	GCF_000017165.1|WP_012066002.1	SFLD: SFLDF00407(phosphomethylpyrimidine synthase (ThiC)),Pfam: PF01964(Radical SAM ThiC family),Gene3D: G3DSA:3.20.20.540,SFLD: SFLDS00113(Radical SAM Phosphomethylpyrimidine Synthase),TIGRFAM: TIGR00190(thiC: phosphomethylpyrimidine synthase),Hamap: MF_00089(Phosphomethylpyrimidine synthase [thiC].),SFLD: SFLDG01114(phosphomethylpyrimidine synthase (ThiC))	OTHER	0
OG0000123	GCF_000025285.1|WP_012941121.1	SFLD: SFLDF00407(phosphomethylpyrimidine synthase (ThiC)),SFLD: SFLDG01114(phosphomethylpyrimidine synthase (ThiC)),SFLD: SFLDS00113(Radical SAM Phosphomethylpyrimidine Synthase),Pfam: PF01964(Radical SAM ThiC family),Gene3D: G3DSA:3.20.20.540,TIGRFAM: TIGR00190(thiC: phosphomethylpyrimidine synthase)	OTHER	0
OG0000123	GCF_000166095.1|WP_013413269.1	SFLD: SFLDF00407(phosphomethylpyrimidine synthase (ThiC)),SFLD: SFLDG01114(phosphomethylpyrimidine synthase (ThiC)),Pfam: PF01964(Radical SAM ThiC family),Gene3D: G3DSA:3.20.20.540,SFLD: SFLDS00113(Radical SAM Phosphomethylpyrimidine Synthase),TIGRFAM: TIGR00190(thiC: phosphomethylpyrimidine synthase),Hamap: MF_00089(Phosphomethylpyrimidine synthase [thiC].)	OTHER	0
OG0000123	GCF_000166095.1|WP_013413582.1	Hamap: MF_00089(Phosphomethylpyrimidine synthase [thiC].),SFLD: SFLDG01114(phosphomethylpyrimidine synthase (ThiC)),TIGRFAM: TIGR00190(thiC: phosphomethylpyrimidine synthase),Pfam: PF01964(Radical SAM ThiC family),Gene3D: G3DSA:3.20.20.540,SFLD: SFLDF00407(phosphomethylpyrimidine synthase (ThiC)),SFLD: SFLDS00113(Radical SAM Phosphomethylpyrimidine Synthase)	OTHER	0
OG0000123	GCF_000251105.1|WP_014405137.1	SFLD: SFLDS00113(Radical SAM Phosphomethylpyrimidine Synthase),Gene3D: G3DSA:3.20.20.540,Pfam: PF01964(Radical SAM ThiC family),SFLD: SFLDF00407(phosphomethylpyrimidine synthase (ThiC)),SFLD: SFLDG01114(phosphomethylpyrimidine synthase (ThiC)),TIGRFAM: TIGR00190(thiC: phosphomethylpyrimidine synthase)	OTHER	0
OG0000123	GCF_002201915.1|WP_088335148.1	SFLD: SFLDS00113(Radical SAM Phosphomethylpyrimidine Synthase),Hamap: MF_00089(Phosphomethylpyrimidine synthase [thiC].),Gene3D: G3DSA:3.20.20.540,TIGRFAM: TIGR00190(thiC: phosphomethylpyrimidine synthase),Pfam: PF01964(Radical SAM ThiC family),SFLD: SFLDF00407(phosphomethylpyrimidine synthase (ThiC)),SFLD: SFLDG01114(phosphomethylpyrimidine synthase (ThiC))	OTHER	0
OG0000123	GCF_900095295.1|WP_071905782.1	SFLD: SFLDG01114(phosphomethylpyrimidine synthase (ThiC)),SFLD: SFLDS00113(Radical SAM Phosphomethylpyrimidine Synthase),Hamap: MF_00089(Phosphomethylpyrimidine synthase [thiC].),Gene3D: G3DSA:3.20.20.540,TIGRFAM: TIGR00190(thiC: phosphomethylpyrimidine synthase),Pfam: PF01964(Radical SAM ThiC family),SFLD: SFLDF00407(phosphomethylpyrimidine synthase (ThiC))	OTHER	0
OG0000123	GCF_900095295.1|WP_071905832.1	SFLD: SFLDF00407(phosphomethylpyrimidine synthase (ThiC)),TIGRFAM: TIGR00190(thiC: phosphomethylpyrimidine synthase),Gene3D: G3DSA:3.20.20.540,SFLD: SFLDS00113(Radical SAM Phosphomethylpyrimidine Synthase),Pfam: PF01964(Radical SAM ThiC family),SFLD: SFLDG01114(phosphomethylpyrimidine synthase (ThiC)),Hamap: MF_00089(Phosphomethylpyrimidine synthase [thiC].)	OTHER	0
OG0000125	GCF_000008645.1|WP_010877419.1	CDD: cd07329(M56_like),Pfam: PF01435(Peptidase family M48),Gene3D: G3DSA:3.30.2010.10	OTHER	2
OG0000125	GCF_000011185.1|WP_010917269.1	Hamap: MF_00188(Protease HtpX [htpX].),Gene3D: G3DSA:3.30.2010.10,Pfam: PF01435(Peptidase family M48),CDD: cd07338(M48B_HtpX_like)	OTHER	4
OG0000125	GCF_000013445.1|WP_011447406.1	Pfam: PF01435(Peptidase family M48),Coils: Coil,Hamap: MF_00188(Protease HtpX [htpX].),Gene3D: G3DSA:3.30.2010.10	OTHER	4
OG0000125	GCF_000013445.1|WP_011448324.1	Hamap: MF_00188(Protease HtpX [htpX].),Pfam: PF01435(Peptidase family M48),Gene3D: G3DSA:3.30.2010.10	OTHER	4
OG0000125	GCF_000016525.1|WP_011954332.1	ProSitePatterns: PS00018(EF-hand calcium-binding domain.),SUPERFAMILY: SSF47473,Hamap: MF_00188(Protease HtpX [htpX].),Pfam: PF13202(EF hand),ProSiteProfiles: PS50222(EF-hand calcium-binding domain profile.),CDD: cd07338(M48B_HtpX_like),Pfam: PF01435(Peptidase family M48),Gene3D: G3DSA:3.30.2010.10,ProSiteProfiles: PS50222(EF-hand calcium-binding domain profile.)	OTHER	4
OG0000125	GCF_000017165.1|WP_012066197.1	CDD: cd07336(M48B_HtpX_like),Gene3D: G3DSA:3.30.2010.10,Pfam: PF01435(Peptidase family M48),Hamap: MF_00188(Protease HtpX [htpX].)	OTHER	4
OG0000125	GCF_000025285.1|WP_012940139.1	Gene3D: G3DSA:3.30.2010.10,Hamap: MF_00188(Protease HtpX [htpX].),Coils: Coil,CDD: cd07338(M48B_HtpX_like),Pfam: PF01435(Peptidase family M48)	OTHER	5
OG0000125	GCF_000166095.1|WP_013413611.1	Pfam: PF01435(Peptidase family M48),Gene3D: G3DSA:3.30.2010.10,CDD: cd07329(M56_like)	OTHER	3
OG0000125	GCF_000166095.1|WP_013414180.1	CDD: cd07338(M48B_HtpX_like),Pfam: PF13202(EF hand),Pfam: PF01435(Peptidase family M48),Gene3D: G3DSA:3.30.2010.10,Hamap: MF_00188(Protease HtpX [htpX].),ProSitePatterns: PS00018(EF-hand calcium-binding domain.)	OTHER	4
OG0000125	GCF_000251105.1|WP_014405695.1	Hamap: MF_00188(Protease HtpX [htpX].),Pfam: PF01435(Peptidase family M48),Gene3D: G3DSA:3.30.2010.10	OTHER	4
OG0000125	GCF_002201915.1|WP_088336464.1	Hamap: MF_00188(Protease HtpX [htpX].),Pfam: PF01435(Peptidase family M48),Gene3D: G3DSA:3.30.2010.10	OTHER	4
OG0000125	GCF_900095295.1|WP_071906549.1	Pfam: PF01435(Peptidase family M48),Gene3D: G3DSA:3.30.2010.10,Coils: Coil	OTHER	2
OG0000125	GCF_900095295.1|WP_071907231.1	Pfam: PF01435(Peptidase family M48),Gene3D: G3DSA:3.30.2010.10,CDD: cd07338(M48B_HtpX_like),Hamap: MF_00188(Protease HtpX [htpX].)	OTHER	4
OG0000125	GCF_900095295.1|WP_071907574.1	Hamap: MF_00188(Protease HtpX [htpX].),Pfam: PF01435(Peptidase family M48),Gene3D: G3DSA:3.30.2010.10,CDD: cd07336(M48B_HtpX_like)	OTHER	4
OG0000133	GCF_000008645.1|WP_010876059.1	Pfam: PF02516(Oligosaccharyl transferase STT3 subunit)	OTHER	11
OG0000133	GCF_000008645.1|WP_010877231.1	Gene3D: G3DSA:3.40.50.12610,Pfam: PF02516(Oligosaccharyl transferase STT3 subunit)	SP(Sec/SPI)	10
OG0000133	GCF_000008645.1|WP_010877494.1	Pfam: PF02516(Oligosaccharyl transferase STT3 subunit)	SP(Sec/SPI)	8
OG0000133	GCF_000008645.1|WP_048061170.1	Pfam: PF02516(Oligosaccharyl transferase STT3 subunit),Gene3D: G3DSA:3.40.50.12610	SP(Sec/SPI)	11
OG0000133	GCF_000016525.1|WP_011954062.1	Gene3D: G3DSA:3.40.50.12610,MobiDBLite: mobidb-lite(consensus disorder prediction),Pfam: PF02516(Oligosaccharyl transferase STT3 subunit)	SP(Sec/SPI)	12
OG0000133	GCF_000017165.1|WP_011972543.1	Pfam: PF02516(Oligosaccharyl transferase STT3 subunit),Gene3D: G3DSA:3.40.50.12610	SP(Sec/SPI)	13
OG0000133	GCF_000166095.1|WP_013413258.1	Pfam: PF02516(Oligosaccharyl transferase STT3 subunit),Gene3D: G3DSA:3.40.50.12610	SP(Sec/SPI)	12
OG0000133	GCF_000166095.1|WP_013413356.1	Pfam: PF02516(Oligosaccharyl transferase STT3 subunit),Gene3D: G3DSA:3.40.50.12610	SP(Sec/SPI)	9
OG0000133	GCF_000166095.1|WP_013413700.1	ProSiteProfiles: PS51257(Prokaryotic membrane lipoprotein lipid attachment site profile.),Gene3D: G3DSA:3.40.50.12610,Pfam: PF02516(Oligosaccharyl transferase STT3 subunit),Pfam: PF02516(Oligosaccharyl transferase STT3 subunit)	LIPO(Sec/SPII)	8
OG0000133	GCF_900095295.1|WP_071907115.1	Gene3D: G3DSA:3.40.50.12610,Pfam: PF02516(Oligosaccharyl transferase STT3 subunit)	SP(Sec/SPI)	10
OG0000133	GCF_900095295.1|WP_071907116.1	Pfam: PF02516(Oligosaccharyl transferase STT3 subunit),Gene3D: G3DSA:3.40.50.12610	SP(Sec/SPI)	11
OG0000133	GCF_900095295.1|WP_071907117.1	Gene3D: G3DSA:3.40.50.12610,Pfam: PF02516(Oligosaccharyl transferase STT3 subunit)	SP(Sec/SPI)	10
OG0000133	GCF_900095295.1|WP_071908052.1	Pfam: PF02516(Oligosaccharyl transferase STT3 subunit),Pfam: PF02516(Oligosaccharyl transferase STT3 subunit),SUPERFAMILY: SSF103473,MobiDBLite: mobidb-lite(consensus disorder prediction),Gene3D: G3DSA:3.40.50.12610	SP(Sec/SPI)	10
OG0000138	GCF_000008645.1|WP_010876446.1	Pfam: PF09888(Uncharacterized protein conserved in archaea (DUF2115)),PIRSF: PIRSF004959,Hamap: MF_00763(UPF0305 protein <locus_tag>.)	OTHER	0
OG0000138	GCF_000008645.1|WP_010876447.1	Coils: Coil,Hamap: MF_00763(UPF0305 protein <locus_tag>.),Pfam: PF09888(Uncharacterized protein conserved in archaea (DUF2115)),PIRSF: PIRSF004959	OTHER	0
OG0000138	GCF_000013445.1|WP_011448288.1	Hamap: MF_00763(UPF0305 protein <locus_tag>.),Pfam: PF09888(Uncharacterized protein conserved in archaea (DUF2115))	OTHER	0
OG0000138	GCF_000013445.1|WP_011448564.1	Pfam: PF09888(Uncharacterized protein conserved in archaea (DUF2115)),Hamap: MF_00763(UPF0305 protein <locus_tag>.)	OTHER	0
OG0000138	GCF_000016525.1|WP_011953850.1	Hamap: MF_00763(UPF0305 protein <locus_tag>.),Pfam: PF09888(Uncharacterized protein conserved in archaea (DUF2115))	OTHER	0
OG0000138	GCF_000017165.1|WP_012066334.1	Pfam: PF09888(Uncharacterized protein conserved in archaea (DUF2115)),PIRSF: PIRSF004959,Hamap: MF_00763(UPF0305 protein <locus_tag>.)	OTHER	0
OG0000138	GCF_000166095.1|WP_013413763.1	Hamap: MF_00763(UPF0305 protein <locus_tag>.),Coils: Coil,Pfam: PF09888(Uncharacterized protein conserved in archaea (DUF2115))	OTHER	0
OG0000138	GCF_000251105.1|WP_014405805.1	Pfam: PF09888(Uncharacterized protein conserved in archaea (DUF2115)),Hamap: MF_00763(UPF0305 protein <locus_tag>.)	OTHER	0
OG0000138	GCF_002201915.1|WP_088335811.1	Hamap: MF_00763(UPF0305 protein <locus_tag>.),MobiDBLite: mobidb-lite(consensus disorder prediction),MobiDBLite: mobidb-lite(consensus disorder prediction),MobiDBLite: mobidb-lite(consensus disorder prediction),Pfam: PF09888(Uncharacterized protein conserved in archaea (DUF2115))	OTHER	0
OG0000138	GCF_900095295.1|WP_071906500.1	Pfam: PF09888(Uncharacterized protein conserved in archaea (DUF2115)),Hamap: MF_00763(UPF0305 protein <locus_tag>.)	OTHER	0
OG0000138	GCF_900095295.1|WP_071906501.1	Hamap: MF_00763(UPF0305 protein <locus_tag>.),Pfam: PF09888(Uncharacterized protein conserved in archaea (DUF2115)),Coils: Coil	OTHER	0
OG0000138	GCF_900095295.1|WP_071906502.1	Hamap: MF_00763(UPF0305 protein <locus_tag>.),Pfam: PF09888(Uncharacterized protein conserved in archaea (DUF2115))	OTHER	0
OG0000138	GCF_900095295.1|WP_071906669.1	Hamap: MF_00763(UPF0305 protein <locus_tag>.),Pfam: PF09888(Uncharacterized protein conserved in archaea (DUF2115)),Coils: Coil	OTHER	0
OG0000147	GCF_000008645.1|WP_010876796.1	CDD: cd00851(MTH1175),Gene3D: G3DSA:3.30.70.1350,SUPERFAMILY: SSF160240,Pfam: PF02579(Dinitrogenase iron-molybdenum cofactor),SUPERFAMILY: SSF161111,SUPERFAMILY: SSF53146,TIGRFAM: TIGR01297(CDF: cation diffusion facilitator family transporter),Gene3D: G3DSA:1.20.1510.10,Pfam: PF01545(Cation efflux family),Gene3D: G3DSA:3.30.420.130,Pfam: PF16916(Dimerisation domain of Zinc Transporter)	OTHER	6
OG0000147	GCF_000008645.1|WP_010877489.1	Pfam: PF01545(Cation efflux family),Gene3D: G3DSA:1.20.1510.10,SUPERFAMILY: SSF160240,TIGRFAM: TIGR01297(CDF: cation diffusion facilitator family transporter),Pfam: PF16916(Dimerisation domain of Zinc Transporter),SUPERFAMILY: SSF161111,Gene3D: G3DSA:3.30.70.1350	TAT(Tat/SPI)	3
OG0000147	GCF_000013445.1|WP_048067193.1	SUPERFAMILY: SSF160240,Pfam: PF16916(Dimerisation domain of Zinc Transporter),SUPERFAMILY: SSF161111,Pfam: PF01545(Cation efflux family),Coils: Coil,Gene3D: G3DSA:1.20.1510.10,TIGRFAM: TIGR01297(CDF: cation diffusion facilitator family transporter),Gene3D: G3DSA:3.30.70.1350	OTHER	5
OG0000147	GCF_000016525.1|WP_004033141.1	Gene3D: G3DSA:1.20.1510.10,Pfam: PF16916(Dimerisation domain of Zinc Transporter),SUPERFAMILY: SSF161111,Pfam: PF01545(Cation efflux family),SUPERFAMILY: SSF160240,Gene3D: G3DSA:3.30.70.1350,TIGRFAM: TIGR01297(CDF: cation diffusion facilitator family transporter)	OTHER	6
OG0000147	GCF_000017165.1|WP_012066355.1	SUPERFAMILY: SSF161111,Pfam: PF16916(Dimerisation domain of Zinc Transporter),Gene3D: G3DSA:3.30.70.1350,SUPERFAMILY: SSF160240,TIGRFAM: TIGR01297(CDF: cation diffusion facilitator family transporter),Gene3D: G3DSA:1.20.1510.10,Pfam: PF01545(Cation efflux family)	OTHER	5
OG0000147	GCF_000025285.1|WP_012940434.1	Pfam: PF16916(Dimerisation domain of Zinc Transporter),Gene3D: G3DSA:1.20.1510.10,Pfam: PF02579(Dinitrogenase iron-molybdenum cofactor),Gene3D: G3DSA:3.30.420.130,SUPERFAMILY: SSF160240,Gene3D: G3DSA:3.30.70.1350,TIGRFAM: TIGR01297(CDF: cation diffusion facilitator family transporter),Pfam: PF01545(Cation efflux family),SUPERFAMILY: SSF161111,SUPERFAMILY: SSF53146	OTHER	6
OG0000147	GCF_000025285.1|WP_083772951.1	SUPERFAMILY: SSF161111,SUPERFAMILY: SSF160240,TIGRFAM: TIGR01297(CDF: cation diffusion facilitator family transporter),Gene3D: G3DSA:3.30.70.1350,Pfam: PF01545(Cation efflux family),Pfam: PF16916(Dimerisation domain of Zinc Transporter),Gene3D: G3DSA:1.20.1510.10	OTHER	4
OG0000147	GCF_000166095.1|WP_013413868.1	Pfam: PF01545(Cation efflux family),Gene3D: G3DSA:3.30.420.130,SUPERFAMILY: SSF53146,SUPERFAMILY: SSF161111,Gene3D: G3DSA:1.20.1510.10,Coils: Coil,SUPERFAMILY: SSF160240,Gene3D: G3DSA:3.30.70.1350,Pfam: PF02579(Dinitrogenase iron-molybdenum cofactor),TIGRFAM: TIGR01297(CDF: cation diffusion facilitator family transporter),Pfam: PF16916(Dimerisation domain of Zinc Transporter)	OTHER	5
OG0000147	GCF_000251105.1|WP_014405116.1	SUPERFAMILY: SSF160240,Pfam: PF01545(Cation efflux family),TIGRFAM: TIGR01297(CDF: cation diffusion facilitator family transporter),Gene3D: G3DSA:1.20.1510.10,SUPERFAMILY: SSF161111,Pfam: PF16916(Dimerisation domain of Zinc Transporter),Gene3D: G3DSA:3.30.70.1350	OTHER	5
OG0000147	GCF_002201915.1|WP_088334738.1	Pfam: PF01545(Cation efflux family),SUPERFAMILY: SSF161111,Gene3D: G3DSA:1.20.1510.10,SUPERFAMILY: SSF160240,TIGRFAM: TIGR01297(CDF: cation diffusion facilitator family transporter)	OTHER	2
OG0000147	GCF_900095295.1|WP_071906416.1	SUPERFAMILY: SSF161111,Pfam: PF01545(Cation efflux family),SUPERFAMILY: SSF160240,TIGRFAM: TIGR01297(CDF: cation diffusion facilitator family transporter),Gene3D: G3DSA:3.30.70.1350,Gene3D: G3DSA:1.20.1510.10,Pfam: PF16916(Dimerisation domain of Zinc Transporter)	OTHER	6
OG0000147	GCF_900095295.1|WP_071907130.1	Gene3D: G3DSA:1.20.1510.10,SUPERFAMILY: SSF160240,Pfam: PF01545(Cation efflux family),TIGRFAM: TIGR01297(CDF: cation diffusion facilitator family transporter),SUPERFAMILY: SSF161111,Gene3D: G3DSA:3.30.70.1350,Pfam: PF16916(Dimerisation domain of Zinc Transporter)	OTHER	4
OG0000147	GCF_900095295.1|WP_084789744.1	Gene3D: G3DSA:3.30.70.1350,Pfam: PF16916(Dimerisation domain of Zinc Transporter),SUPERFAMILY: SSF160240,Gene3D: G3DSA:1.20.1510.10,Pfam: PF01545(Cation efflux family),SUPERFAMILY: SSF161111,TIGRFAM: TIGR01297(CDF: cation diffusion facilitator family transporter)	OTHER	6
OG0000165	GCF_000008645.1|WP_010875774.1	Pfam: PF03358(NADPH-dependent FMN reductase),Gene3D: G3DSA:3.40.50.360,SUPERFAMILY: SSF52218	OTHER	0
OG0000165	GCF_000008645.1|WP_048061098.1	SUPERFAMILY: SSF52218,Gene3D: G3DSA:3.40.50.360,Pfam: PF03358(NADPH-dependent FMN reductase)	OTHER	0
OG0000165	GCF_000013445.1|WP_011449493.1	SUPERFAMILY: SSF52218,Gene3D: G3DSA:3.40.50.360,Pfam: PF03358(NADPH-dependent FMN reductase)	OTHER	0
OG0000165	GCF_000016525.1|WP_004032423.1	Gene3D: G3DSA:3.40.50.360,SUPERFAMILY: SSF52218,Pfam: PF03358(NADPH-dependent FMN reductase)	OTHER	0
OG0000165	GCF_000017165.1|WP_011971829.1	Gene3D: G3DSA:3.40.50.360,SUPERFAMILY: SSF52218,Pfam: PF03358(NADPH-dependent FMN reductase),MobiDBLite: mobidb-lite(consensus disorder prediction)	OTHER	0
OG0000165	GCF_000017165.1|WP_048059178.1	Gene3D: G3DSA:3.40.50.360,SUPERFAMILY: SSF52218,Pfam: PF03358(NADPH-dependent FMN reductase)	OTHER	0
OG0000165	GCF_000166095.1|WP_013413280.1	Pfam: PF03358(NADPH-dependent FMN reductase),Gene3D: G3DSA:3.40.50.360,SUPERFAMILY: SSF52218	OTHER	0
OG0000165	GCF_000251105.1|WP_014406351.1	Gene3D: G3DSA:3.40.50.360,Pfam: PF03358(NADPH-dependent FMN reductase),SUPERFAMILY: SSF52218	OTHER	0
OG0000165	GCF_002201915.1|WP_088336059.1	SUPERFAMILY: SSF52218,Gene3D: G3DSA:3.40.50.360,Pfam: PF03358(NADPH-dependent FMN reductase)	OTHER	0
OG0000165	GCF_900095295.1|WP_071906050.1	Gene3D: G3DSA:3.40.50.360,SUPERFAMILY: SSF52218,Pfam: PF03358(NADPH-dependent FMN reductase)	OTHER	0
OG0000165	GCF_900095295.1|WP_071906820.1	Gene3D: G3DSA:3.40.50.360,SUPERFAMILY: SSF52218,Pfam: PF03358(NADPH-dependent FMN reductase)	OTHER	0
OG0000165	GCF_900095295.1|WP_071908016.1	SUPERFAMILY: SSF52218,Gene3D: G3DSA:3.40.50.360,Pfam: PF03358(NADPH-dependent FMN reductase)	OTHER	0
OG0000175	GCF_000008645.1|WP_010876568.1	SUPERFAMILY: SSF69118,Pfam: PF02627(Carboxymuconolactone decarboxylase family),Gene3D: G3DSA:1.20.1290.10,TIGRFAM: TIGR00778(ahpD_dom: alkylhydroperoxidase AhpD family core domain)	OTHER	0
OG0000175	GCF_000008645.1|WP_048060879.1	Pfam: PF02627(Carboxymuconolactone decarboxylase family),Gene3D: G3DSA:1.20.1290.10,SUPERFAMILY: SSF69118	OTHER	0
OG0000175	GCF_000011185.1|WP_010917606.1	SUPERFAMILY: SSF69118,TIGRFAM: TIGR00778(ahpD_dom: alkylhydroperoxidase AhpD family core domain),Pfam: PF02627(Carboxymuconolactone decarboxylase family),Gene3D: G3DSA:1.20.1290.10	OTHER	0
OG0000175	GCF_000013445.1|WP_011449686.1	Pfam: PF02627(Carboxymuconolactone decarboxylase family),Gene3D: G3DSA:1.20.1290.10,SUPERFAMILY: SSF69118	OTHER	0
OG0000175	GCF_000016525.1|WP_011953811.1	Gene3D: G3DSA:1.20.1290.10,SUPERFAMILY: SSF69118,Pfam: PF02627(Carboxymuconolactone decarboxylase family)	OTHER	0
OG0000175	GCF_000017165.1|WP_011972286.1	Pfam: PF02627(Carboxymuconolactone decarboxylase family),SUPERFAMILY: SSF69118,Gene3D: G3DSA:1.20.1290.10	OTHER	0
OG0000175	GCF_000166095.1|WP_013413893.1	SUPERFAMILY: SSF69118,Pfam: PF02627(Carboxymuconolactone decarboxylase family),Gene3D: G3DSA:1.20.1290.10	OTHER	0
OG0000175	GCF_000251105.1|WP_014406109.1	Pfam: PF02627(Carboxymuconolactone decarboxylase family),Gene3D: G3DSA:1.20.1290.10,SUPERFAMILY: SSF69118,TIGRFAM: TIGR00778(ahpD_dom: alkylhydroperoxidase AhpD family core domain)	OTHER	0
OG0000175	GCF_002201915.1|WP_088335705.1	SUPERFAMILY: SSF69118,Pfam: PF02627(Carboxymuconolactone decarboxylase family),Gene3D: G3DSA:1.20.1290.10,MobiDBLite: mobidb-lite(consensus disorder prediction)	OTHER	0
OG0000175	GCF_900095295.1|WP_071905787.1	SUPERFAMILY: SSF69118,Gene3D: G3DSA:1.20.1290.10,Pfam: PF02627(Carboxymuconolactone decarboxylase family)	OTHER	0
OG0000175	GCF_900095295.1|WP_071906191.1	SUPERFAMILY: SSF69118,Pfam: PF02627(Carboxymuconolactone decarboxylase family),Gene3D: G3DSA:1.20.1290.10	OTHER	0
OG0000175	GCF_900095295.1|WP_071906668.1	Pfam: PF02627(Carboxymuconolactone decarboxylase family),SUPERFAMILY: SSF69118,TIGRFAM: TIGR00778(ahpD_dom: alkylhydroperoxidase AhpD family core domain),Coils: Coil,Gene3D: G3DSA:1.20.1290.10	OTHER	0
OG0000186	GCF_000008645.1|WP_010877437.1	Pfam: PF02829(3H domain),SUPERFAMILY: SSF75500,Gene3D: G3DSA:3.30.1340.20,SUPERFAMILY: SSF52540	OTHER	0
OG0000186	GCF_000008645.1|WP_010877485.1	Pfam: PF03477(ATP cone domain),SUPERFAMILY: SSF52540,Hamap: MF_00769(2-phosphoglycerate kinase [pgk2].),Gene3D: G3DSA:3.40.50.300,ProSiteProfiles: PS51161(ATP-cone domain profile.)	OTHER	0
OG0000186	GCF_000011185.1|WP_010917110.1	Pfam: PF13238(AAA domain),Gene3D: G3DSA:3.40.50.300,SUPERFAMILY: SSF52540	OTHER	0
OG0000186	GCF_000016525.1|WP_004032153.1	Gene3D: G3DSA:3.30.1340.20,SUPERFAMILY: SSF52540,Pfam: PF02829(3H domain),Gene3D: G3DSA:3.40.50.300,SUPERFAMILY: SSF75500	OTHER	0
OG0000186	GCF_000016525.1|WP_004033138.1	Gene3D: G3DSA:3.40.50.300,SUPERFAMILY: SSF52540,ProSiteProfiles: PS51161(ATP-cone domain profile.),Hamap: MF_00769(2-phosphoglycerate kinase [pgk2].),Pfam: PF03477(ATP cone domain)	OTHER	0
OG0000186	GCF_000017165.1|WP_011972550.1	Pfam: PF13238(AAA domain),ProSiteProfiles: PS51161(ATP-cone domain profile.),Hamap: MF_00769(2-phosphoglycerate kinase [pgk2].),Gene3D: G3DSA:3.40.50.300,Pfam: PF03477(ATP cone domain),SUPERFAMILY: SSF52540	OTHER	0
OG0000186	GCF_000166095.1|WP_013413328.1	Pfam: PF03477(ATP cone domain),Hamap: MF_00769(2-phosphoglycerate kinase [pgk2].),ProSiteProfiles: PS51161(ATP-cone domain profile.),Gene3D: G3DSA:3.40.50.300,SUPERFAMILY: SSF52540	OTHER	0
OG0000186	GCF_000166095.1|WP_013414022.1	Pfam: PF02829(3H domain),SUPERFAMILY: SSF52540,SUPERFAMILY: SSF75500,Gene3D: G3DSA:3.30.1340.20,Pfam: PF13238(AAA domain),Gene3D: G3DSA:3.40.50.300	OTHER	0
OG0000186	GCF_002201915.1|WP_088335003.1	Gene3D: G3DSA:3.30.1340.20,SUPERFAMILY: SSF75500,SUPERFAMILY: SSF52540,Pfam: PF02829(3H domain),Pfam: PF13238(AAA domain),Gene3D: G3DSA:3.40.50.300	OTHER	0
OG0000186	GCF_002201915.1|WP_088336003.1	MobiDBLite: mobidb-lite(consensus disorder prediction),Hamap: MF_00769(2-phosphoglycerate kinase [pgk2].),ProSiteProfiles: PS51161(ATP-cone domain profile.),SUPERFAMILY: SSF52540,Gene3D: G3DSA:3.40.50.300,MobiDBLite: mobidb-lite(consensus disorder prediction),Pfam: PF03477(ATP cone domain)	OTHER	0
OG0000186	GCF_900095295.1|WP_071907214.1	Pfam: PF02829(3H domain),SUPERFAMILY: SSF52540,Gene3D: G3DSA:3.40.50.300,SUPERFAMILY: SSF75500,Pfam: PF13238(AAA domain),Gene3D: G3DSA:3.30.1340.20	OTHER	0
OG0000186	GCF_900095295.1|WP_071908033.1	Gene3D: G3DSA:3.40.50.300,Hamap: MF_00769(2-phosphoglycerate kinase [pgk2].),ProSiteProfiles: PS51161(ATP-cone domain profile.),Pfam: PF03477(ATP cone domain),SUPERFAMILY: SSF52540	OTHER	0
OG0000206	GCF_000008645.1|WP_010875801.1	CDD: cd04882(ACT_Bt0572_2),CDD: cd04908(ACT_Bt0572_1),SUPERFAMILY: SSF55021,Pfam: PF01842(ACT domain),Pfam: PF01842(ACT domain),SUPERFAMILY: SSF55021,ProSiteProfiles: PS51671(ACT domain profile.),Gene3D: G3DSA:3.30.2130.10	OTHER	0
OG0000206	GCF_000008645.1|WP_010877456.1	CDD: cd04908(ACT_Bt0572_1),CDD: cd04882(ACT_Bt0572_2),ProSiteProfiles: PS51671(ACT domain profile.),SUPERFAMILY: SSF55021,Gene3D: G3DSA:3.30.2130.10,ProSiteProfiles: PS51671(ACT domain profile.),Pfam: PF01842(ACT domain),SUPERFAMILY: SSF55021	OTHER	0
OG0000206	GCF_000013445.1|WP_011448619.1	SUPERFAMILY: SSF55021,Pfam: PF01842(ACT domain),SUPERFAMILY: SSF55021,Gene3D: G3DSA:3.30.2130.10,ProSiteProfiles: PS51671(ACT domain profile.),CDD: cd04882(ACT_Bt0572_2),CDD: cd04908(ACT_Bt0572_1)	OTHER	0
OG0000206	GCF_000016525.1|WP_011953858.1	CDD: cd04908(ACT_Bt0572_1),CDD: cd04882(ACT_Bt0572_2),ProSiteProfiles: PS51671(ACT domain profile.),ProSiteProfiles: PS51671(ACT domain profile.),Gene3D: G3DSA:3.30.2130.10,SUPERFAMILY: SSF55021,SUPERFAMILY: SSF55021,Coils: Coil	OTHER	0
OG0000206	GCF_000016525.1|WP_011954716.1	CDD: cd04882(ACT_Bt0572_2),Gene3D: G3DSA:3.30.2130.10,ProSiteProfiles: PS51671(ACT domain profile.),CDD: cd04908(ACT_Bt0572_1),SUPERFAMILY: SSF55021,SUPERFAMILY: SSF55021	OTHER	0
OG0000206	GCF_000017165.1|WP_012066397.1	CDD: cd04908(ACT_Bt0572_1),SUPERFAMILY: SSF55021,Gene3D: G3DSA:3.30.2130.10,ProSiteProfiles: PS51671(ACT domain profile.),SUPERFAMILY: SSF55021,Pfam: PF01842(ACT domain),CDD: cd04882(ACT_Bt0572_2)	OTHER	0
OG0000206	GCF_000025285.1|WP_012941008.1	Gene3D: G3DSA:3.30.2130.10,SUPERFAMILY: SSF55021,Pfam: PF01842(ACT domain),CDD: cd04908(ACT_Bt0572_1),ProSiteProfiles: PS51671(ACT domain profile.),SUPERFAMILY: SSF55021,CDD: cd04882(ACT_Bt0572_2)	OTHER	0
OG0000206	GCF_000166095.1|WP_013413219.1	CDD: cd04908(ACT_Bt0572_1),SUPERFAMILY: SSF55021,CDD: cd04882(ACT_Bt0572_2),ProSiteProfiles: PS51671(ACT domain profile.),Gene3D: G3DSA:3.30.2130.10,ProSiteProfiles: PS51671(ACT domain profile.),SUPERFAMILY: SSF55021,Pfam: PF01842(ACT domain)	OTHER	0
OG0000206	GCF_000251105.1|WP_014405761.1	CDD: cd04908(ACT_Bt0572_1),CDD: cd04882(ACT_Bt0572_2),ProSiteProfiles: PS51671(ACT domain profile.),SUPERFAMILY: SSF55021,ProSiteProfiles: PS51671(ACT domain profile.),Gene3D: G3DSA:3.30.2130.10,Pfam: PF01842(ACT domain),Pfam: PF01842(ACT domain),SUPERFAMILY: SSF55021	OTHER	0
OG0000206	GCF_900095295.1|WP_071906869.1	CDD: cd04908(ACT_Bt0572_1),CDD: cd04882(ACT_Bt0572_2),Gene3D: G3DSA:3.30.2130.10,SUPERFAMILY: SSF55021,ProSiteProfiles: PS51671(ACT domain profile.),SUPERFAMILY: SSF55021	OTHER	0
OG0000206	GCF_900095295.1|WP_071907194.1	CDD: cd04908(ACT_Bt0572_1),CDD: cd04882(ACT_Bt0572_2),SUPERFAMILY: SSF55021,SUPERFAMILY: SSF55021,Gene3D: G3DSA:3.30.2130.10,ProSiteProfiles: PS51671(ACT domain profile.)	OTHER	0
OG0000221	GCF_000008645.1|WP_010876559.1	Gene3D: G3DSA:3.30.70.20,ProSiteProfiles: PS51379(4Fe-4S ferredoxin-type iron-sulfur binding domain profile.),CDD: cd10549(MtMvhB_like),PIRSF: PIRSF005658,Gene3D: G3DSA:3.30.70.20,Gene3D: G3DSA:3.30.70.20,ProSiteProfiles: PS51379(4Fe-4S ferredoxin-type iron-sulfur binding domain profile.),ProSiteProfiles: PS51379(4Fe-4S ferredoxin-type iron-sulfur binding domain profile.),ProSiteProfiles: PS51379…	OTHER	0
OG0000221	GCF_000008645.1|WP_048061086.1	ProSiteProfiles: PS51379(4Fe-4S ferredoxin-type iron-sulfur binding domain profile.),PIRSF: PIRSF005658,ProSiteProfiles: PS51379(4Fe-4S ferredoxin-type iron-sulfur binding domain profile.),CDD: cd10549(MtMvhB_like),Gene3D: G3DSA:3.30.70.20,Gene3D: G3DSA:3.30.70.20,ProSiteProfiles: PS51379(4Fe-4S ferredoxin-type iron-sulfur binding domain profile.),ProSitePatterns: PS00198(4Fe-4S ferredoxin-type i…	OTHER	0
OG0000221	GCF_000013445.1|WP_011448819.1	ProSitePatterns: PS00198(4Fe-4S ferredoxin-type iron-sulfur binding region signature.),ProSiteProfiles: PS51379(4Fe-4S ferredoxin-type iron-sulfur binding domain profile.),ProSiteProfiles: PS51379(4Fe-4S ferredoxin-type iron-sulfur binding domain profile.),ProSiteProfiles: PS51379(4Fe-4S ferredoxin-type iron-sulfur binding domain profile.),CDD: cd10549(MtMvhB_like),CDD: cd10549(MtMvhB_like),Gene3…	OTHER	0
OG0000221	GCF_000016525.1|WP_011954090.1	Pfam: PF00037(4Fe-4S binding domain),Pfam: PF00037(4Fe-4S binding domain),ProSiteProfiles: PS51379(4Fe-4S ferredoxin-type iron-sulfur binding domain profile.),SUPERFAMILY: SSF54862,Pfam: PF12838(4Fe-4S dicluster domain),Pfam: PF12838(4Fe-4S dicluster domain),Gene3D: G3DSA:3.30.70.20,Gene3D: G3DSA:3.30.70.20,ProSitePatterns: PS00198(4Fe-4S ferredoxin-type iron-sulfur binding region signature.),Pro…	OTHER	0
OG0000221	GCF_000016525.1|WP_011954495.1	ProSitePatterns: PS00198(4Fe-4S ferredoxin-type iron-sulfur binding region signature.),ProSitePatterns: PS00198(4Fe-4S ferredoxin-type iron-sulfur binding region signature.),ProSitePatterns: PS00198(4Fe-4S ferredoxin-type iron-sulfur binding region signature.),ProSiteProfiles: PS51379(4Fe-4S ferredoxin-type iron-sulfur binding domain profile.),ProSiteProfiles: PS51379(4Fe-4S ferredoxin-type iron-…	OTHER	0
OG0000221	GCF_000017165.1|WP_011972369.1	CDD: cd10549(MtMvhB_like),ProSiteProfiles: PS51379(4Fe-4S ferredoxin-type iron-sulfur binding domain profile.),Pfam: PF00037(4Fe-4S binding domain),Pfam: PF00037(4Fe-4S binding domain),ProSiteProfiles: PS51379(4Fe-4S ferredoxin-type iron-sulfur binding domain profile.),Pfam: PF12838(4Fe-4S dicluster domain),Pfam: PF12838(4Fe-4S dicluster domain),Pfam: PF12838(4Fe-4S dicluster domain),CDD: cd10549…	OTHER	0
OG0000221	GCF_000166095.1|WP_013414050.1	ProSitePatterns: PS00198(4Fe-4S ferredoxin-type iron-sulfur binding region signature.),ProSitePatterns: PS00198(4Fe-4S ferredoxin-type iron-sulfur binding region signature.),ProSitePatterns: PS00198(4Fe-4S ferredoxin-type iron-sulfur binding region signature.),ProSitePatterns: PS00198(4Fe-4S ferredoxin-type iron-sulfur binding region signature.),Gene3D: G3DSA:3.30.70.20,Gene3D: G3DSA:3.30.70.20,G…	OTHER	0
OG0000221	GCF_000251105.1|WP_014407032.1	ProSitePatterns: PS00198(4Fe-4S ferredoxin-type iron-sulfur binding region signature.),Gene3D: G3DSA:3.30.70.20,SUPERFAMILY: SSF54862,Pfam: PF00037(4Fe-4S binding domain),Gene3D: G3DSA:3.30.70.3270,Gene3D: G3DSA:3.30.70.3270,ProSitePatterns: PS00198(4Fe-4S ferredoxin-type iron-sulfur binding region signature.),ProSiteProfiles: PS51379(4Fe-4S ferredoxin-type iron-sulfur binding domain profile.),CD…	OTHER	0
OG0000221	GCF_002201915.1|WP_088336474.1	Gene3D: G3DSA:3.30.70.20,ProSitePatterns: PS00198(4Fe-4S ferredoxin-type iron-sulfur binding region signature.),ProSiteProfiles: PS51379(4Fe-4S ferredoxin-type iron-sulfur binding domain profile.),PIRSF: PIRSF005658,SUPERFAMILY: SSF54862,Gene3D: G3DSA:3.30.70.20,CDD: cd10549(MtMvhB_like),ProSiteProfiles: PS51379(4Fe-4S ferredoxin-type iron-sulfur binding domain profile.),ProSitePatterns: PS00198(…	OTHER	0
OG0000221	GCF_900095295.1|WP_071905791.1	Gene3D: G3DSA:3.30.70.20,ProSiteProfiles: PS51379(4Fe-4S ferredoxin-type iron-sulfur binding domain profile.),Gene3D: G3DSA:3.30.70.20,Gene3D: G3DSA:3.30.70.20,SUPERFAMILY: SSF54862,Pfam: PF00037(4Fe-4S binding domain),Pfam: PF00037(4Fe-4S binding domain),ProSiteProfiles: PS51379(4Fe-4S ferredoxin-type iron-sulfur binding domain profile.),ProSitePatterns: PS00198(4Fe-4S ferredoxin-type iron-sulfu…	OTHER	0
OG0000221	GCF_900095295.1|WP_071905816.1	Pfam: PF00037(4Fe-4S binding domain),Pfam: PF00037(4Fe-4S binding domain),Pfam: PF00037(4Fe-4S binding domain),Gene3D: G3DSA:3.30.70.20,ProSiteProfiles: PS51379(4Fe-4S ferredoxin-type iron-sulfur binding domain profile.),ProSitePatterns: PS00198(4Fe-4S ferredoxin-type iron-sulfur binding region signature.),Gene3D: G3DSA:3.30.70.20,ProSiteProfiles: PS51379(4Fe-4S ferredoxin-type iron-sulfur bindin…	OTHER	0
OG0000227	GCF_000008645.1|WP_010876697.1	Gene3D: G3DSA:1.20.1420.30,Gene3D: G3DSA:1.20.58.1130,Pfam: PF01699(Sodium/calcium exchanger protein),Pfam: PF01699(Sodium/calcium exchanger protein),TIGRFAM: TIGR00367(TIGR00367: K+-dependent Na+/Ca+ exchanger homolog)	OTHER	10
OG0000227	GCF_000008645.1|WP_010876779.1	Gene3D: G3DSA:1.20.58.1130,Pfam: PF01699(Sodium/calcium exchanger protein),Pfam: PF01699(Sodium/calcium exchanger protein),Gene3D: G3DSA:1.20.1420.30,TIGRFAM: TIGR00367(TIGR00367: K+-dependent Na+/Ca+ exchanger homolog)	OTHER	9
OG0000227	GCF_000011185.1|WP_048053928.1	Pfam: PF01699(Sodium/calcium exchanger protein),Pfam: PF01699(Sodium/calcium exchanger protein),Gene3D: G3DSA:1.20.1420.30,Gene3D: G3DSA:1.20.58.1130	OTHER	8
OG0000227	GCF_000016525.1|WP_011954243.1	TIGRFAM: TIGR00367(TIGR00367: K+-dependent Na+/Ca+ exchanger homolog),Pfam: PF01699(Sodium/calcium exchanger protein),Pfam: PF01699(Sodium/calcium exchanger protein),Gene3D: G3DSA:1.20.58.1130,Gene3D: G3DSA:1.20.1420.30	OTHER	10
OG0000227	GCF_000017165.1|WP_048059123.1	Gene3D: G3DSA:1.20.58.1130,Pfam: PF01699(Sodium/calcium exchanger protein),Pfam: PF01699(Sodium/calcium exchanger protein),TIGRFAM: TIGR00367(TIGR00367: K+-dependent Na+/Ca+ exchanger homolog),Gene3D: G3DSA:1.20.1420.30	OTHER	10
OG0000227	GCF_000251105.1|WP_014404841.1	Pfam: PF01699(Sodium/calcium exchanger protein),Pfam: PF01699(Sodium/calcium exchanger protein),Gene3D: G3DSA:1.20.58.1130,Gene3D: G3DSA:1.20.1420.30	LIPO(Sec/SPII)	8
OG0000227	GCF_002201915.1|WP_088335579.1	Gene3D: G3DSA:1.20.1420.30,Gene3D: G3DSA:1.20.58.1130,Pfam: PF01699(Sodium/calcium exchanger protein),Pfam: PF01699(Sodium/calcium exchanger protein)	OTHER	7
OG0000227	GCF_002201915.1|WP_088335714.1	Gene3D: G3DSA:1.20.1420.30,TIGRFAM: TIGR00367(TIGR00367: K+-dependent Na+/Ca+ exchanger homolog),Gene3D: G3DSA:1.20.58.1130,Pfam: PF01699(Sodium/calcium exchanger protein),Pfam: PF01699(Sodium/calcium exchanger protein)	OTHER	10
OG0000227	GCF_002201915.1|WP_088336070.1	Gene3D: G3DSA:1.20.1420.30,Pfam: PF01699(Sodium/calcium exchanger protein),Pfam: PF01699(Sodium/calcium exchanger protein),TIGRFAM: TIGR00367(TIGR00367: K+-dependent Na+/Ca+ exchanger homolog),Gene3D: G3DSA:1.20.58.1130	OTHER	8
OG0000227	GCF_900095295.1|WP_071906306.1	Coils: Coil,Pfam: PF01699(Sodium/calcium exchanger protein),Pfam: PF01699(Sodium/calcium exchanger protein),TIGRFAM: TIGR00367(TIGR00367: K+-dependent Na+/Ca+ exchanger homolog),Gene3D: G3DSA:1.20.58.1130,Gene3D: G3DSA:1.20.1420.30	OTHER	10
OG0000227	GCF_900095295.1|WP_071906924.1	MobiDBLite: mobidb-lite(consensus disorder prediction),Pfam: PF01699(Sodium/calcium exchanger protein),Pfam: PF01699(Sodium/calcium exchanger protein),Gene3D: G3DSA:1.20.58.1130,Gene3D: G3DSA:1.20.1420.30,TIGRFAM: TIGR00367(TIGR00367: K+-dependent Na+/Ca+ exchanger homolog)	OTHER	10
OG0000229	GCF_000008645.1|WP_010876753.1	SUPERFAMILY: SSF48081,TIGRFAM: TIGR03256(met_CoM_red_alp: methyl-coenzyme M reductase, alpha subunit),Pfam: PF02745(Methyl-coenzyme M reductase alpha subunit, N-terminal domain),Gene3D: G3DSA:1.20.840.10,Gene3D: G3DSA:3.30.70.470,SUPERFAMILY: SSF55088,PIRSF: PIRSF000262,Pfam: PF02249(Methyl-coenzyme M reductase alpha subunit, C-terminal domain),Gene3D: G3DSA:3.90.390.10	OTHER	0
OG0000229	GCF_000008645.1|WP_010876788.1	SUPERFAMILY: SSF55088,Gene3D: G3DSA:3.90.390.10,Pfam: PF02745(Methyl-coenzyme M reductase alpha subunit, N-terminal domain),Gene3D: G3DSA:3.30.70.470,SUPERFAMILY: SSF48081,PIRSF: PIRSF000262,Pfam: PF02249(Methyl-coenzyme M reductase alpha subunit, C-terminal domain),Gene3D: G3DSA:1.20.840.10,TIGRFAM: TIGR03256(met_CoM_red_alp: methyl-coenzyme M reductase, alpha subunit)	OTHER	0
OG0000229	GCF_000013445.1|WP_011449112.1	Pfam: PF02745(Methyl-coenzyme M reductase alpha subunit, N-terminal domain),Gene3D: G3DSA:3.30.70.470,SUPERFAMILY: SSF55088,TIGRFAM: TIGR03256(met_CoM_red_alp: methyl-coenzyme M reductase, alpha subunit),SUPERFAMILY: SSF48081,Gene3D: G3DSA:1.20.840.10,Pfam: PF02249(Methyl-coenzyme M reductase alpha subunit, C-terminal domain),Gene3D: G3DSA:3.90.390.10,PIRSF: PIRSF000262	OTHER	0
OG0000229	GCF_000016525.1|WP_011954158.1	SUPERFAMILY: SSF48081,Gene3D: G3DSA:3.90.390.10,PIRSF: PIRSF000262,Pfam: PF02745(Methyl-coenzyme M reductase alpha subunit, N-terminal domain),Gene3D: G3DSA:1.20.840.10,Pfam: PF02249(Methyl-coenzyme M reductase alpha subunit, C-terminal domain),Gene3D: G3DSA:3.30.70.470,TIGRFAM: TIGR03256(met_CoM_red_alp: methyl-coenzyme M reductase, alpha subunit),SUPERFAMILY: SSF55088	OTHER	0
OG0000229	GCF_000016525.1|WP_011954235.1	SUPERFAMILY: SSF55088,SUPERFAMILY: SSF48081,Gene3D: G3DSA:1.20.840.10,Gene3D: G3DSA:3.90.390.10,PIRSF: PIRSF000262,Pfam: PF02745(Methyl-coenzyme M reductase alpha subunit, N-terminal domain),Gene3D: G3DSA:3.30.70.470,Pfam: PF02249(Methyl-coenzyme M reductase alpha subunit, C-terminal domain),TIGRFAM: TIGR03256(met_CoM_red_alp: methyl-coenzyme M reductase, alpha subunit)	OTHER	0
OG0000229	GCF_000017165.1|WP_011972678.1	PIRSF: PIRSF000262,Pfam: PF02249(Methyl-coenzyme M reductase alpha subunit, C-terminal domain),Gene3D: G3DSA:3.30.70.470,Gene3D: G3DSA:1.20.840.10,Pfam: PF02745(Methyl-coenzyme M reductase alpha subunit, N-terminal domain),Gene3D: G3DSA:3.90.390.10,SUPERFAMILY: SSF55088,TIGRFAM: TIGR03256(met_CoM_red_alp: methyl-coenzyme M reductase, alpha subunit),SUPERFAMILY: SSF48081	OTHER	0
OG0000229	GCF_000166095.1|WP_013413811.1	Gene3D: G3DSA:3.30.70.470,Gene3D: G3DSA:3.90.390.10,SUPERFAMILY: SSF55088,SUPERFAMILY: SSF48081,TIGRFAM: TIGR03256(met_CoM_red_alp: methyl-coenzyme M reductase, alpha subunit),PIRSF: PIRSF000262,Pfam: PF02249(Methyl-coenzyme M reductase alpha subunit, C-terminal domain),Pfam: PF02745(Methyl-coenzyme M reductase alpha subunit, N-terminal domain),Gene3D: G3DSA:1.20.840.10	OTHER	0
OG0000229	GCF_000166095.1|WP_013413861.1	Gene3D: G3DSA:1.20.840.10,Gene3D: G3DSA:3.90.390.10,Pfam: PF02249(Methyl-coenzyme M reductase alpha subunit, C-terminal domain),SUPERFAMILY: SSF48081,SUPERFAMILY: SSF55088,PIRSF: PIRSF000262,Pfam: PF02745(Methyl-coenzyme M reductase alpha subunit, N-terminal domain),Gene3D: G3DSA:3.30.70.470,TIGRFAM: TIGR03256(met_CoM_red_alp: methyl-coenzyme M reductase, alpha subunit)	OTHER	0
OG0000229	GCF_000251105.1|WP_014405506.1	SUPERFAMILY: SSF48081,TIGRFAM: TIGR03256(met_CoM_red_alp: methyl-coenzyme M reductase, alpha subunit),PIRSF: PIRSF000262,Gene3D: G3DSA:3.30.70.470,Pfam: PF02249(Methyl-coenzyme M reductase alpha subunit, C-terminal domain),Gene3D: G3DSA:1.20.840.10,Gene3D: G3DSA:3.90.390.10,SUPERFAMILY: SSF55088,Pfam: PF02745(Methyl-coenzyme M reductase alpha subunit, N-terminal domain)	OTHER	0
OG0000229	GCF_002201915.1|WP_088335801.1	Gene3D: G3DSA:1.20.840.10,SUPERFAMILY: SSF48081,TIGRFAM: TIGR03256(met_CoM_red_alp: methyl-coenzyme M reductase, alpha subunit),PIRSF: PIRSF000262,SUPERFAMILY: SSF55088,Pfam: PF02745(Methyl-coenzyme M reductase alpha subunit, N-terminal domain),Gene3D: G3DSA:3.90.390.10,Pfam: PF02249(Methyl-coenzyme M reductase alpha subunit, C-terminal domain),Gene3D: G3DSA:3.30.70.470	OTHER	0
OG0000229	GCF_900095295.1|WP_071907585.1	PIRSF: PIRSF000262,Pfam: PF02745(Methyl-coenzyme M reductase alpha subunit, N-terminal domain),TIGRFAM: TIGR03256(met_CoM_red_alp: methyl-coenzyme M reductase, alpha subunit),Gene3D: G3DSA:3.90.390.10,SUPERFAMILY: SSF48081,Pfam: PF02249(Methyl-coenzyme M reductase alpha subunit, C-terminal domain),Gene3D: G3DSA:1.20.840.10,Gene3D: G3DSA:3.30.70.470,SUPERFAMILY: SSF55088	OTHER	0
OG0000230	GCF_000008645.1|WP_010876754.1	PIRSF: PIRSF000264,Gene3D: G3DSA:3.90.320.20,Pfam: PF02240(Methyl-coenzyme M reductase gamma subunit),CDD: cd00539(MCR_gamma),SUPERFAMILY: SSF55088,TIGRFAM: TIGR03259(met_CoM_red_gam: methyl-coenzyme M reductase, gamma subunit)	OTHER	0
OG0000230	GCF_000008645.1|WP_048060982.1	PIRSF: PIRSF000264,Pfam: PF02240(Methyl-coenzyme M reductase gamma subunit),TIGRFAM: TIGR03259(met_CoM_red_gam: methyl-coenzyme M reductase, gamma subunit),CDD: cd00539(MCR_gamma),Gene3D: G3DSA:3.90.320.20,SUPERFAMILY: SSF55088	OTHER	0
OG0000230	GCF_000013445.1|WP_011449111.1	Gene3D: G3DSA:3.90.320.20,SUPERFAMILY: SSF55088,Pfam: PF02240(Methyl-coenzyme M reductase gamma subunit),TIGRFAM: TIGR03259(met_CoM_red_gam: methyl-coenzyme M reductase, gamma subunit),PIRSF: PIRSF000264	OTHER	0
OG0000230	GCF_000016525.1|WP_004035804.1	Gene3D: G3DSA:3.90.320.20,SUPERFAMILY: SSF55088,CDD: cd00539(MCR_gamma),PIRSF: PIRSF000264,Pfam: PF02240(Methyl-coenzyme M reductase gamma subunit),TIGRFAM: TIGR03259(met_CoM_red_gam: methyl-coenzyme M reductase, gamma subunit)	OTHER	0
OG0000230	GCF_000016525.1|WP_011954159.1	Pfam: PF02240(Methyl-coenzyme M reductase gamma subunit),PIRSF: PIRSF000264,Gene3D: G3DSA:3.90.320.20,SUPERFAMILY: SSF55088,TIGRFAM: TIGR03259(met_CoM_red_gam: methyl-coenzyme M reductase, gamma subunit)	OTHER	0
OG0000230	GCF_000017165.1|WP_011972677.1	SUPERFAMILY: SSF55088,CDD: cd00539(MCR_gamma),TIGRFAM: TIGR03259(met_CoM_red_gam: methyl-coenzyme M reductase, gamma subunit),Pfam: PF02240(Methyl-coenzyme M reductase gamma subunit),PIRSF: PIRSF000264,Gene3D: G3DSA:3.90.320.20	OTHER	0
OG0000230	GCF_000166095.1|WP_013413810.1	SUPERFAMILY: SSF55088,TIGRFAM: TIGR03259(met_CoM_red_gam: methyl-coenzyme M reductase, gamma subunit),PIRSF: PIRSF000264,Pfam: PF02240(Methyl-coenzyme M reductase gamma subunit),Gene3D: G3DSA:3.90.320.20,CDD: cd00539(MCR_gamma)	OTHER	0
OG0000230	GCF_000166095.1|WP_013413862.1	Gene3D: G3DSA:3.90.320.20,TIGRFAM: TIGR03259(met_CoM_red_gam: methyl-coenzyme M reductase, gamma subunit),Pfam: PF02240(Methyl-coenzyme M reductase gamma subunit),SUPERFAMILY: SSF55088,MobiDBLite: mobidb-lite(consensus disorder prediction),CDD: cd00539(MCR_gamma),PIRSF: PIRSF000264	OTHER	0
OG0000230	GCF_000251105.1|WP_014405505.1	PIRSF: PIRSF000264,TIGRFAM: TIGR03259(met_CoM_red_gam: methyl-coenzyme M reductase, gamma subunit),SUPERFAMILY: SSF55088,Gene3D: G3DSA:3.90.320.20,Pfam: PF02240(Methyl-coenzyme M reductase gamma subunit)	OTHER	0
OG0000230	GCF_002201915.1|WP_088336492.1	Pfam: PF02240(Methyl-coenzyme M reductase gamma subunit),Gene3D: G3DSA:3.90.320.20,TIGRFAM: TIGR03259(met_CoM_red_gam: methyl-coenzyme M reductase, gamma subunit),CDD: cd00539(MCR_gamma),PIRSF: PIRSF000264,SUPERFAMILY: SSF55088	OTHER	0
OG0000230	GCF_900095295.1|WP_071907586.1	Gene3D: G3DSA:3.90.320.20,Pfam: PF02240(Methyl-coenzyme M reductase gamma subunit),SUPERFAMILY: SSF55088,PIRSF: PIRSF000264,CDD: cd00539(MCR_gamma),TIGRFAM: TIGR03259(met_CoM_red_gam: methyl-coenzyme M reductase, gamma subunit)	OTHER	0
OG0000231	GCF_000008645.1|WP_010876755.1	Pfam: PF02505(Methyl-coenzyme M reductase operon protein D),TIGRFAM: TIGR03260(met_CoM_red_D: methyl-coenzyme M reductase operon protein D),PIRSF: PIRSF005636	OTHER	0
OG0000231	GCF_000008645.1|WP_010876791.1	TIGRFAM: TIGR03260(met_CoM_red_D: methyl-coenzyme M reductase operon protein D),Pfam: PF02505(Methyl-coenzyme M reductase operon protein D),PIRSF: PIRSF005636	OTHER	0
OG0000231	GCF_000013445.1|WP_011449109.1	PIRSF: PIRSF005636,Pfam: PF02505(Methyl-coenzyme M reductase operon protein D),TIGRFAM: TIGR03260(met_CoM_red_D: methyl-coenzyme M reductase operon protein D)	OTHER	0
OG0000231	GCF_000016525.1|WP_004032915.1	Pfam: PF02505(Methyl-coenzyme M reductase operon protein D),TIGRFAM: TIGR03260(met_CoM_red_D: methyl-coenzyme M reductase operon protein D),PIRSF: PIRSF005636	OTHER	0
OG0000231	GCF_000016525.1|WP_011954160.1	PIRSF: PIRSF005636,Pfam: PF02505(Methyl-coenzyme M reductase operon protein D),TIGRFAM: TIGR03260(met_CoM_red_D: methyl-coenzyme M reductase operon protein D)	OTHER	0
OG0000231	GCF_000017165.1|WP_011972675.1	Pfam: PF02505(Methyl-coenzyme M reductase operon protein D),PIRSF: PIRSF005636,TIGRFAM: TIGR03260(met_CoM_red_D: methyl-coenzyme M reductase operon protein D)	OTHER	0
OG0000231	GCF_000166095.1|WP_013413809.1	TIGRFAM: TIGR03260(met_CoM_red_D: methyl-coenzyme M reductase operon protein D),Pfam: PF02505(Methyl-coenzyme M reductase operon protein D),PIRSF: PIRSF005636	OTHER	0
OG0000231	GCF_000166095.1|WP_013413864.1	PIRSF: PIRSF005636,TIGRFAM: TIGR03260(met_CoM_red_D: methyl-coenzyme M reductase operon protein D),Pfam: PF02505(Methyl-coenzyme M reductase operon protein D)	OTHER	0
OG0000231	GCF_000251105.1|WP_014405503.1	TIGRFAM: TIGR03260(met_CoM_red_D: methyl-coenzyme M reductase operon protein D),Pfam: PF02505(Methyl-coenzyme M reductase operon protein D)	OTHER	0
OG0000231	GCF_002201915.1|WP_088336491.1	PIRSF: PIRSF005636,TIGRFAM: TIGR03260(met_CoM_red_D: methyl-coenzyme M reductase operon protein D),Pfam: PF02505(Methyl-coenzyme M reductase operon protein D)	OTHER	0
OG0000231	GCF_900095295.1|WP_071907588.1	Pfam: PF02505(Methyl-coenzyme M reductase operon protein D),Coils: Coil,PIRSF: PIRSF005636,TIGRFAM: TIGR03260(met_CoM_red_D: methyl-coenzyme M reductase operon protein D)	OTHER	0
OG0000266	GCF_000008645.1|WP_048060974.1	Coils: Coil,SUPERFAMILY: SSF48081,PIRSF: PIRSF000263,Pfam: PF02783(Methyl-coenzyme M reductase beta subunit, N-terminal domain),Gene3D: G3DSA:1.20.840.10,Gene3D: G3DSA:3.30.70.470,TIGRFAM: TIGR03257(met_CoM_red_bet: methyl-coenzyme M reductase, beta subunit),Pfam: PF02241(Methyl-coenzyme M reductase beta subunit, C-terminal domain),SUPERFAMILY: SSF55088	OTHER	0
OG0000266	GCF_000008645.1|WP_048061283.1	Pfam: PF02241(Methyl-coenzyme M reductase beta subunit, C-terminal domain),SUPERFAMILY: SSF48081,PIRSF: PIRSF000263,SUPERFAMILY: SSF55088,Gene3D: G3DSA:1.20.840.10,TIGRFAM: TIGR03257(met_CoM_red_bet: methyl-coenzyme M reductase, beta subunit),Gene3D: G3DSA:3.30.70.470,Pfam: PF02783(Methyl-coenzyme M reductase beta subunit, N-terminal domain)	OTHER	0
OG0000266	GCF_000013445.1|WP_011449108.1	SUPERFAMILY: SSF55088,Gene3D: G3DSA:3.30.70.470,PIRSF: PIRSF000263,SUPERFAMILY: SSF48081,Pfam: PF02783(Methyl-coenzyme M reductase beta subunit, N-terminal domain),Gene3D: G3DSA:1.20.840.10,Pfam: PF02241(Methyl-coenzyme M reductase beta subunit, C-terminal domain),TIGRFAM: TIGR03257(met_CoM_red_bet: methyl-coenzyme M reductase, beta subunit)	OTHER	0
OG0000266	GCF_000016525.1|WP_011954161.1	TIGRFAM: TIGR03257(met_CoM_red_bet: methyl-coenzyme M reductase, beta subunit),Gene3D: G3DSA:1.20.840.10,Gene3D: G3DSA:3.30.70.470,Pfam: PF02783(Methyl-coenzyme M reductase beta subunit, N-terminal domain),Pfam: PF02241(Methyl-coenzyme M reductase beta subunit, C-terminal domain),SUPERFAMILY: SSF48081,SUPERFAMILY: SSF55088,PIRSF: PIRSF000263	OTHER	0
OG0000266	GCF_000016525.1|WP_011954237.1	Pfam: PF02241(Methyl-coenzyme M reductase beta subunit, C-terminal domain),SUPERFAMILY: SSF55088,PIRSF: PIRSF000263,SUPERFAMILY: SSF48081,TIGRFAM: TIGR03257(met_CoM_red_bet: methyl-coenzyme M reductase, beta subunit),Gene3D: G3DSA:3.30.70.470,Pfam: PF02783(Methyl-coenzyme M reductase beta subunit, N-terminal domain),Gene3D: G3DSA:1.20.840.10	OTHER	0
OG0000266	GCF_000017165.1|WP_011972674.1	Pfam: PF02783(Methyl-coenzyme M reductase beta subunit, N-terminal domain),SUPERFAMILY: SSF55088,Pfam: PF02241(Methyl-coenzyme M reductase beta subunit, C-terminal domain),Gene3D: G3DSA:1.20.840.10,Gene3D: G3DSA:3.30.70.470,SUPERFAMILY: SSF48081,PIRSF: PIRSF000263,TIGRFAM: TIGR03257(met_CoM_red_bet: methyl-coenzyme M reductase, beta subunit)	OTHER	0
OG0000266	GCF_000166095.1|WP_013413808.1	TIGRFAM: TIGR03257(met_CoM_red_bet: methyl-coenzyme M reductase, beta subunit),Gene3D: G3DSA:1.20.840.10,Gene3D: G3DSA:3.30.70.470,SUPERFAMILY: SSF48081,SUPERFAMILY: SSF55088,Pfam: PF02241(Methyl-coenzyme M reductase beta subunit, C-terminal domain),PIRSF: PIRSF000263,Pfam: PF02783(Methyl-coenzyme M reductase beta subunit, N-terminal domain)	OTHER	0
OG0000266	GCF_000166095.1|WP_013413865.1	Gene3D: G3DSA:3.30.70.470,Coils: Coil,SUPERFAMILY: SSF55088,SUPERFAMILY: SSF48081,PIRSF: PIRSF000263,Pfam: PF02241(Methyl-coenzyme M reductase beta subunit, C-terminal domain),Pfam: PF02783(Methyl-coenzyme M reductase beta subunit, N-terminal domain),Gene3D: G3DSA:1.20.840.10,TIGRFAM: TIGR03257(met_CoM_red_bet: methyl-coenzyme M reductase, beta subunit)	OTHER	0
OG0000266	GCF_000251105.1|WP_014405502.1	Pfam: PF02783(Methyl-coenzyme M reductase beta subunit, N-terminal domain),Pfam: PF02241(Methyl-coenzyme M reductase beta subunit, C-terminal domain),Gene3D: G3DSA:1.20.840.10,TIGRFAM: TIGR03257(met_CoM_red_bet: methyl-coenzyme M reductase, beta subunit),PIRSF: PIRSF000263,SUPERFAMILY: SSF48081,SUPERFAMILY: SSF55088,Gene3D: G3DSA:3.30.70.470	OTHER	0
OG0000266	GCF_002201915.1|WP_088335799.1	Pfam: PF02783(Methyl-coenzyme M reductase beta subunit, N-terminal domain),TIGRFAM: TIGR03257(met_CoM_red_bet: methyl-coenzyme M reductase, beta subunit),SUPERFAMILY: SSF55088,Pfam: PF02241(Methyl-coenzyme M reductase beta subunit, C-terminal domain),Gene3D: G3DSA:1.20.840.10,SUPERFAMILY: SSF48081,Coils: Coil,Gene3D: G3DSA:3.30.70.470,PIRSF: PIRSF000263	OTHER	0
OG0000266	GCF_900095295.1|WP_071907589.1	Pfam: PF02783(Methyl-coenzyme M reductase beta subunit, N-terminal domain),TIGRFAM: TIGR03257(met_CoM_red_bet: methyl-coenzyme M reductase, beta subunit),Pfam: PF02241(Methyl-coenzyme M reductase beta subunit, C-terminal domain),SUPERFAMILY: SSF55088,Gene3D: G3DSA:1.20.840.10,PIRSF: PIRSF000263,Gene3D: G3DSA:3.30.70.470,SUPERFAMILY: SSF48081	OTHER	0
OG0000487	GCF_000008645.1|WP_010877365.1	Pfam: PF12392(Collagenase),MobiDBLite: mobidb-lite(consensus disorder prediction),ProSitePatterns: PS01276(Peptidase family U32 signature.),Pfam: PF01136(Peptidase family U32),Pfam: PF01136(Peptidase family U32)	OTHER	0
OG0000487	GCF_000008645.1|WP_048060867.1	ProSitePatterns: PS01276(Peptidase family U32 signature.),Pfam: PF01136(Peptidase family U32)	OTHER	0
OG0000487	GCF_000013445.1|WP_011448057.1	ProSitePatterns: PS01276(Peptidase family U32 signature.),Pfam: PF12392(Collagenase),Pfam: PF01136(Peptidase family U32),SUPERFAMILY: SSF51366	OTHER	0
OG0000487	GCF_000016525.1|WP_011953947.1	Pfam: PF12392(Collagenase),Pfam: PF01136(Peptidase family U32),Pfam: PF01136(Peptidase family U32),ProSitePatterns: PS01276(Peptidase family U32 signature.)	OTHER	0
OG0000487	GCF_000016525.1|WP_011953948.1	ProSitePatterns: PS01276(Peptidase family U32 signature.),Pfam: PF01136(Peptidase family U32),Pfam: PF01136(Peptidase family U32),Pfam: PF12392(Collagenase)	OTHER	0
OG0000487	GCF_000016525.1|WP_011954710.1	Pfam: PF01136(Peptidase family U32),ProSitePatterns: PS01276(Peptidase family U32 signature.),SUPERFAMILY: SSF50447	OTHER	0
OG0000487	GCF_000017165.1|WP_012066339.1	Coils: Coil,Gene3D: G3DSA:2.40.30.10,ProSitePatterns: PS01276(Peptidase family U32 signature.),SUPERFAMILY: SSF50447,Pfam: PF01136(Peptidase family U32)	OTHER	0
OG0000487	GCF_000166095.1|WP_013413459.1	SUPERFAMILY: SSF51366,Pfam: PF01136(Peptidase family U32)	OTHER	0
OG0000487	GCF_900095295.1|WP_071906302.1	Pfam: PF01136(Peptidase family U32),ProSitePatterns: PS01276(Peptidase family U32 signature.)	OTHER	0
OG0000487	GCF_900095295.1|WP_071907386.1	Coils: Coil,Pfam: PF01136(Peptidase family U32),Pfam: PF01136(Peptidase family U32),ProSitePatterns: PS01276(Peptidase family U32 signature.),Pfam: PF12392(Collagenase)	OTHER	0
OG0000605	GCF_000008645.1|WP_010876309.1	Pfam: PF01618(MotA/TolQ/ExbB proton channel family)	OTHER	3
OG0000605	GCF_000016525.1|WP_004033688.1	Pfam: PF01618(MotA/TolQ/ExbB proton channel family)	OTHER	3
OG0000605	GCF_000016525.1|WP_011954489.1	Pfam: PF01618(MotA/TolQ/ExbB proton channel family),Coils: Coil	OTHER	3
OG0000605	GCF_000017165.1|WP_011971995.1	Pfam: PF01618(MotA/TolQ/ExbB proton channel family)	OTHER	3
OG0000605	GCF_000166095.1|WP_013413234.1	Coils: Coil,Pfam: PF01618(MotA/TolQ/ExbB proton channel family)	OTHER	3
OG0000605	GCF_000166095.1|WP_013413926.1	Pfam: PF01618(MotA/TolQ/ExbB proton channel family)	OTHER	3
OG0000605	GCF_002201915.1|WP_088335072.1	Pfam: PF01618(MotA/TolQ/ExbB proton channel family)	OTHER	3
OG0000605	GCF_900095295.1|WP_071905799.1	Coils: Coil,Pfam: PF01618(MotA/TolQ/ExbB proton channel family)	OTHER	3
OG0000605	GCF_900095295.1|WP_071907442.1	Pfam: PF01618(MotA/TolQ/ExbB proton channel family)	OTHER	3
OG0000666	GCF_000008645.1|WP_010877142.1	MobiDBLite: mobidb-lite(consensus disorder prediction),Pfam: PF04021(Class III signal peptide),MobiDBLite: mobidb-lite(consensus disorder prediction),MobiDBLite: mobidb-lite(consensus disorder prediction)	OTHER	1
OG0000666	GCF_000008645.1|WP_048061337.1	Pfam: PF04021(Class III signal peptide)	OTHER	1
OG0000666	GCF_000016525.1|WP_004033155.1	Pfam: PF04021(Class III signal peptide)	OTHER	1
OG0000666	GCF_000166095.1|WP_013413445.1	Pfam: PF04021(Class III signal peptide)	OTHER	1
OG0000666	GCF_000166095.1|WP_013413446.1	Pfam: PF04021(Class III signal peptide)	OTHER	1
OG0000666	GCF_000166095.1|WP_013413769.1	Pfam: PF04021(Class III signal peptide)	OTHER	1
OG0000666	GCF_900095295.1|WP_071907110.1	Pfam: PF04021(Class III signal peptide)	OTHER	1
OG0000666	GCF_900095295.1|WP_071907112.1	Pfam: PF04021(Class III signal peptide)	OTHER	1
OG0000666	GCF_900095295.1|WP_071907114.1	Pfam: PF04021(Class III signal peptide)	OTHER	1
OG0000763	GCF_000008645.1|WP_010876064.1		SP(Sec/SPI)	0
OG0000763	GCF_000008645.1|WP_010876065.1		OTHER	0
OG0000763	GCF_000008645.1|WP_010877012.1		SP(Sec/SPI)	0
OG0000763	GCF_000016525.1|WP_011954402.1		OTHER	1
OG0000763	GCF_000166095.1|WP_013413741.1		OTHER	1
OG0000763	GCF_000166095.1|WP_013414198.1		OTHER	1
OG0000763	GCF_900095295.1|WP_071906783.1		SP(Sec/SPI)	0
OG0000763	GCF_900095295.1|WP_071907792.1		SP(Sec/SPI)	0
OG0000807	GCF_000008645.1|WP_010876815.1		SP(Sec/SPI)	0
OG0000807	GCF_000008645.1|WP_010877379.1		SP(Sec/SPI)	0
OG0000807	GCF_000166095.1|WP_013413875.1		SP(Sec/SPI)	0
OG0000807	GCF_000166095.1|WP_013414117.1		SP(Sec/SPI)	0
OG0000807	GCF_002201915.1|WP_088334788.1		OTHER	1
OG0000807	GCF_002201915.1|WP_088336050.1		OTHER	0
OG0000807	GCF_900095295.1|WP_071906758.1		SP(Sec/SPI)	0
OG0000807	GCF_900095295.1|WP_071907608.1		SP(Sec/SPI)	0
OG0000809	GCF_000008645.1|WP_010876842.1	Gene3D: G3DSA:3.40.1000.10	OTHER	0
OG0000809	GCF_000008645.1|WP_083750442.1	Gene3D: G3DSA:3.40.1000.10	OTHER	0
OG0000809	GCF_000016525.1|WP_004032883.1	Gene3D: G3DSA:3.40.1000.10	SP(Sec/SPI)	0
OG0000809	GCF_000166095.1|WP_013414243.1	Gene3D: G3DSA:3.40.1000.10	SP(Sec/SPI)	0
OG0000809	GCF_900095295.1|WP_071907061.1	ProSiteProfiles: PS51257(Prokaryotic membrane lipoprotein lipid attachment site profile.),Gene3D: G3DSA:3.40.1000.10	LIPO(Sec/SPII)	0
OG0000809	GCF_900095295.1|WP_071907484.1	Pfam: PF01789(PsbP),Gene3D: G3DSA:3.40.1000.10,SUPERFAMILY: SSF55724	SP(Sec/SPI)	0
OG0000809	GCF_900095295.1|WP_071907661.1	ProSiteProfiles: PS51257(Prokaryotic membrane lipoprotein lipid attachment site profile.),Gene3D: G3DSA:3.40.1000.10	LIPO(Sec/SPII)	0
OG0000809	GCF_900095295.1|WP_084789942.1	Gene3D: G3DSA:3.40.1000.10,SUPERFAMILY: SSF55724,Pfam: PF01789(PsbP)	LIPO(Sec/SPII)	0
OG0000894	GCF_000008645.1|WP_010876068.1		OTHER	1
OG0000894	GCF_000008645.1|WP_010876236.1		OTHER	1
OG0000894	GCF_000016525.1|WP_011953682.1		OTHER	1
OG0000894	GCF_000166095.1|WP_013413738.1		OTHER	1
OG0000894	GCF_000166095.1|WP_013414208.1	Coils: Coil	OTHER	0
OG0000894	GCF_900095295.1|WP_071906688.1		OTHER	0
OG0000894	GCF_900095295.1|WP_071906780.1		OTHER	1
OG0000908	GCF_000008645.1|WP_010876433.1	SMART: SM00014,Pfam: PF01569(PAP2 superfamily),Gene3D: G3DSA:1.20.144.10,Gene3D: G3DSA:1.20.144.10,SUPERFAMILY: SSF48317	OTHER	5
OG0000908	GCF_000166095.1|WP_013413986.1	CDD: cd03392(PAP2_like_2),SMART: SM00014,Pfam: PF01569(PAP2 superfamily),Gene3D: G3DSA:1.20.144.10,Gene3D: G3DSA:1.20.144.10,SUPERFAMILY: SSF48317	OTHER	5
OG0000908	GCF_002201915.1|WP_088335315.1	Gene3D: G3DSA:1.20.144.10,SUPERFAMILY: SSF48317,SMART: SM00014,Pfam: PF01569(PAP2 superfamily)	OTHER	3
OG0000908	GCF_002201915.1|WP_088336275.1	Pfam: PF01569(PAP2 superfamily),SUPERFAMILY: SSF48317,CDD: cd01610(PAP2_like),Gene3D: G3DSA:1.20.144.10,Gene3D: G3DSA:1.20.144.10,SMART: SM00014	OTHER	4
OG0000908	GCF_900095295.1|WP_071906425.1	SUPERFAMILY: SSF48317,SMART: SM00014,Gene3D: G3DSA:1.20.144.10,Pfam: PF01569(PAP2 superfamily)	OTHER	6
OG0000908	GCF_900095295.1|WP_071906520.1	Gene3D: G3DSA:1.20.144.10,Gene3D: G3DSA:1.20.144.10,SUPERFAMILY: SSF48317,Pfam: PF01569(PAP2 superfamily),SMART: SM00014	OTHER	4
OG0000908	GCF_900095295.1|WP_084789885.1	Pfam: PF01569(PAP2 superfamily),SUPERFAMILY: SSF48317,SMART: SM00014,Gene3D: G3DSA:1.20.144.10	OTHER	6
OG0000946	GCF_000008645.1|WP_048060799.1	Pfam: PF13231(Dolichyl-phosphate-mannose-protein mannosyltransferase)	OTHER	6
OG0000946	GCF_000016525.1|WP_011954192.1	Pfam: PF13231(Dolichyl-phosphate-mannose-protein mannosyltransferase)	OTHER	11
OG0000946	GCF_000166095.1|WP_013414154.1	Pfam: PF13231(Dolichyl-phosphate-mannose-protein mannosyltransferase)	OTHER	9
OG0000946	GCF_000166095.1|WP_013414155.1	Pfam: PF13231(Dolichyl-phosphate-mannose-protein mannosyltransferase)	OTHER	11
OG0000946	GCF_900095295.1|WP_071907118.1	Pfam: PF13231(Dolichyl-phosphate-mannose-protein mannosyltransferase)	OTHER	11
OG0000946	GCF_900095295.1|WP_071907124.1	Pfam: PF13231(Dolichyl-phosphate-mannose-protein mannosyltransferase)	OTHER	10
OG0000946	GCF_900095295.1|WP_084789892.1	Pfam: PF13231(Dolichyl-phosphate-mannose-protein mannosyltransferase)	OTHER	9
OG0000950	GCF_000008645.1|WP_048060923.1	ProSiteProfiles: PS51165(THUMP domain profile.),SUPERFAMILY: SSF143437,Pfam: PF02926(THUMP domain),CDD: cd11717(THUMP_THUMPD1_like),Coils: Coil,SMART: SM00981	OTHER	0
OG0000950	GCF_000166095.1|WP_083790777.1	ProSiteProfiles: PS51165(THUMP domain profile.),SUPERFAMILY: SSF143437,CDD: cd11717(THUMP_THUMPD1_like),Pfam: PF02926(THUMP domain)	OTHER	0
OG0000950	GCF_002201915.1|WP_088334854.1	Gene3D: G3DSA:3.40.50.150,SUPERFAMILY: SSF53335,Pfam: PF01728(FtsJ-like methyltransferase)	OTHER	0
OG0000950	GCF_002201915.1|WP_088335512.1	CDD: cd02440(AdoMet_MTases),SUPERFAMILY: SSF53335,SUPERFAMILY: SSF143437,SMART: SM00981,Pfam: PF02926(THUMP domain),Pfam: PF01728(FtsJ-like methyltransferase),ProSiteProfiles: PS51165(THUMP domain profile.),Gene3D: G3DSA:3.40.50.150,Gene3D: G3DSA:3.30.2130.30	OTHER	0
OG0000950	GCF_002201915.1|WP_088335575.1	SUPERFAMILY: SSF75217,Gene3D: G3DSA:3.30.2130.30,SUPERFAMILY: SSF143437,Gene3D: G3DSA:3.40.1280.10,Pfam: PF02926(THUMP domain),CDD: cd18093(SpoU-like_TrmJ),ProSiteProfiles: PS51165(THUMP domain profile.),Pfam: PF00588(SpoU rRNA Methylase family),SMART: SM00981	OTHER	0
OG0000950	GCF_900095295.1|WP_084789780.1	Pfam: PF02926(THUMP domain),ProSiteProfiles: PS51165(THUMP domain profile.),SUPERFAMILY: SSF143437	OTHER	0
OG0000950	GCF_900095295.1|WP_084789783.1	Pfam: PF02926(THUMP domain),CDD: cd11717(THUMP_THUMPD1_like),ProSiteProfiles: PS51165(THUMP domain profile.),SUPERFAMILY: SSF143437	OTHER	0
OG0001131	GCF_000008645.1|WP_010875849.1	SUPERFAMILY: SSF52540,SMART: SM00382,Pfam: PF01078(Magnesium chelatase, subunit ChlI),Gene3D: G3DSA:3.40.50.300	OTHER	0
OG0001131	GCF_000008645.1|WP_010876255.1	CDD: cd00009(AAA),Gene3D: G3DSA:3.40.50.300,SUPERFAMILY: SSF52540,Pfam: PF01078(Magnesium chelatase, subunit ChlI)	OTHER	0
OG0001131	GCF_000166095.1|WP_013413304.1	CDD: cd00009(AAA),Pfam: PF01078(Magnesium chelatase, subunit ChlI),Gene3D: G3DSA:3.40.50.300,SUPERFAMILY: SSF46785,SMART: SM00382,SUPERFAMILY: SSF52540	OTHER	0
OG0001131	GCF_002201915.1|WP_088335850.1	MobiDBLite: mobidb-lite(consensus disorder prediction),SMART: SM00382,SUPERFAMILY: SSF52540,Gene3D: G3DSA:3.40.50.300,Coils: Coil,CDD: cd18038(DEXXQc_Helz-like),CDD: cd00009(AAA),MobiDBLite: mobidb-lite(consensus disorder prediction),MobiDBLite: mobidb-lite(consensus disorder prediction),Pfam: PF01078(Magnesium chelatase, subunit ChlI)	OTHER	0
OG0001131	GCF_900095295.1|WP_071906232.1	Gene3D: G3DSA:3.40.50.300,Pfam: PF01078(Magnesium chelatase, subunit ChlI),SUPERFAMILY: SSF52540,SMART: SM00382	OTHER	0
OG0001152	GCF_000008645.1|WP_010876217.1	Gene3D: G3DSA:3.40.50.150,CDD: cd02440(AdoMet_MTases),Pfam: PF13578(Methyltransferase domain),SUPERFAMILY: SSF53335	OTHER	0
OG0001152	GCF_000016525.1|WP_011953654.1	SUPERFAMILY: SSF53335,Pfam: PF13847(Methyltransferase domain),Gene3D: G3DSA:3.40.50.150	OTHER	0
OG0001152	GCF_002201915.1|WP_088335031.1	Pfam: PF01728(FtsJ-like methyltransferase),CDD: cd02440(AdoMet_MTases),SUPERFAMILY: SSF53335,Gene3D: G3DSA:3.40.50.150	OTHER	0
OG0001152	GCF_002201915.1|WP_088335388.1	CDD: cd02440(AdoMet_MTases),Gene3D: G3DSA:3.40.50.150,SUPERFAMILY: SSF53335,Pfam: PF00398(Ribosomal RNA adenine dimethylase)	OTHER	0
OG0001152	GCF_900095295.1|WP_071906651.1	Pfam: PF13578(Methyltransferase domain),Gene3D: G3DSA:3.40.50.150,SUPERFAMILY: SSF53335	OTHER	0
OG0001180	GCF_000008645.1|WP_010876709.1	TIGRFAM: TIGR00372(cas4: CRISPR-associated protein Cas4),Gene3D: G3DSA:3.90.320.10,Pfam: PF01930(Domain of unknown function DUF83)	OTHER	0
OG0001180	GCF_000016525.1|WP_011953727.1	Pfam: PF01930(Domain of unknown function DUF83),TIGRFAM: TIGR00372(cas4: CRISPR-associated protein Cas4)	OTHER	0
OG0001180	GCF_000166095.1|WP_052293480.1	Pfam: PF01930(Domain of unknown function DUF83)	OTHER	0
OG0001180	GCF_000166095.1|WP_083790795.1	Pfam: PF01930(Domain of unknown function DUF83)	OTHER	0
OG0001180	GCF_900095295.1|WP_071908025.1	Pfam: PF01930(Domain of unknown function DUF83),TIGRFAM: TIGR00372(cas4: CRISPR-associated protein Cas4),Gene3D: G3DSA:3.90.320.10	OTHER	0
OG0001181	GCF_000008645.1|WP_010876712.1	TIGRFAM: TIGR02585(cas_Cst2_DevR: CRISPR-associated protein Cas7/Cst2/DevR, subtype I-B/TNEAP),Pfam: PF01905(CRISPR-associated negative auto-regulator DevR/Csa2),CDD: cd09687(Cas7_I-C),TIGRFAM: TIGR01875(cas_MJ0381: CRISPR-associated autoregulator DevR family)	OTHER	0
OG0001181	GCF_000016525.1|WP_011953730.1	Pfam: PF01905(CRISPR-associated negative auto-regulator DevR/Csa2),TIGRFAM: TIGR01875(cas_MJ0381: CRISPR-associated autoregulator DevR family),TIGRFAM: TIGR02585(cas_Cst2_DevR: CRISPR-associated protein Cas7/Cst2/DevR, subtype I-B/TNEAP)	OTHER	0
OG0001181	GCF_000166095.1|WP_052293481.1		OTHER	0
OG0001181	GCF_000166095.1|WP_083790797.1	Pfam: PF01905(CRISPR-associated negative auto-regulator DevR/Csa2),TIGRFAM: TIGR02585(cas_Cst2_DevR: CRISPR-associated protein Cas7/Cst2/DevR, subtype I-B/TNEAP),TIGRFAM: TIGR01875(cas_MJ0381: CRISPR-associated autoregulator DevR family)	OTHER	0
OG0001181	GCF_900095295.1|WP_071906997.1	TIGRFAM: TIGR02585(cas_Cst2_DevR: CRISPR-associated protein Cas7/Cst2/DevR, subtype I-B/TNEAP),Pfam: PF01905(CRISPR-associated negative auto-regulator DevR/Csa2),TIGRFAM: TIGR01875(cas_MJ0381: CRISPR-associated autoregulator DevR family)	OTHER	0
OG0001208	GCF_000008645.1|WP_010877294.1	Pfam: PF18481(Domain of unknown function (DUF5616))	OTHER	0
OG0001208	GCF_000008645.1|WP_010877295.1	Pfam: PF04256(Protein of unknown function (DUF434))	OTHER	0
OG0001208	GCF_000166095.1|WP_013413827.1	Pfam: PF18481(Domain of unknown function (DUF5616)),Pfam: PF04256(Protein of unknown function (DUF434))	OTHER	0
OG0001208	GCF_002201915.1|WP_088335270.1	Pfam: PF18481(Domain of unknown function (DUF5616))	OTHER	0
OG0001208	GCF_900095295.1|WP_084789914.1	Pfam: PF18481(Domain of unknown function (DUF5616)),Coils: Coil,Pfam: PF04256(Protein of unknown function (DUF434))	OTHER	0
OG0001212	GCF_000008645.1|WP_010877355.1	Gene3D: G3DSA:1.20.58.620,Pfam: PF16581(Cytidyltransferase-related C-terminal region),Gene3D: G3DSA:3.40.50.620	OTHER	0
OG0001212	GCF_000008645.1|WP_010877356.1	TIGRFAM: TIGR00125(cyt_tran_rel: cytidyltransferase-like domain),Gene3D: G3DSA:3.40.50.620,SUPERFAMILY: SSF52374,Pfam: PF01467(Cytidylyltransferase-like)	OTHER	0
OG0001212	GCF_000016525.1|WP_011953968.1	TIGRFAM: TIGR00125(cyt_tran_rel: cytidyltransferase-like domain),Gene3D: G3DSA:3.40.50.620,SUPERFAMILY: SSF52374,Pfam: PF16581(Cytidyltransferase-related C-terminal region)	OTHER	0
OG0001212	GCF_002201915.1|WP_088335927.1	Pfam: PF01467(Cytidylyltransferase-like),SUPERFAMILY: SSF52374,TIGRFAM: TIGR00125(cyt_tran_rel: cytidyltransferase-like domain),Gene3D: G3DSA:3.40.50.620	OTHER	0
OG0001212	GCF_900095295.1|WP_084790022.1	Pfam: PF05636(HIGH Nucleotidyl Transferase),Pfam: PF16581(Cytidyltransferase-related C-terminal region),SUPERFAMILY: SSF52374	OTHER	0
OG0001217	GCF_000008645.1|WP_048060845.1	ProSitePatterns: PS00501(Signal peptidases I serine active site.),Pfam: PF00717(Peptidase S24-like),Gene3D: G3DSA:2.10.109.10,SUPERFAMILY: SSF51306,CDD: cd06462(Peptidase_S24_S26)	SP(Sec/SPI)	0
OG0001217	GCF_000016525.1|WP_011953769.1	ProSitePatterns: PS00501(Signal peptidases I serine active site.),Pfam: PF00717(Peptidase S24-like),SUPERFAMILY: SSF51306,CDD: cd06462(Peptidase_S24_S26),Gene3D: G3DSA:2.10.109.10	SP(Sec/SPI)	0
OG0001217	GCF_000166095.1|WP_013414181.1	Pfam: PF00717(Peptidase S24-like),SUPERFAMILY: SSF51306,Gene3D: G3DSA:2.10.109.10,ProSitePatterns: PS00501(Signal peptidases I serine active site.),CDD: cd06462(Peptidase_S24_S26)	SP(Sec/SPI)	0
OG0001217	GCF_900095295.1|WP_071908043.1	Pfam: PF00717(Peptidase S24-like),SUPERFAMILY: SSF51306,ProSitePatterns: PS00501(Signal peptidases I serine active site.),CDD: cd06462(Peptidase_S24_S26),Gene3D: G3DSA:2.10.109.10	OTHER	0
OG0001217	GCF_900095295.1|WP_084789998.1	CDD: cd06462(Peptidase_S24_S26),Gene3D: G3DSA:2.10.109.10,Pfam: PF00717(Peptidase S24-like),ProSitePatterns: PS00501(Signal peptidases I serine active site.),SUPERFAMILY: SSF51306	SP(Sec/SPI)	0
OG0001228	GCF_000008645.1|WP_048061019.1	MobiDBLite: mobidb-lite(consensus disorder prediction),Pfam: PF03413(Peptidase propeptide and YPEB domain)	SP(Sec/SPI)	0
OG0001228	GCF_000016525.1|WP_011954304.1	MobiDBLite: mobidb-lite(consensus disorder prediction)	SP(Sec/SPI)	0
OG0001228	GCF_000166095.1|WP_013413236.1	Pfam: PF03413(Peptidase propeptide and YPEB domain),MobiDBLite: mobidb-lite(consensus disorder prediction)	SP(Sec/SPI)	0
OG0001228	GCF_000166095.1|WP_013414116.1	MobiDBLite: mobidb-lite(consensus disorder prediction),Pfam: PF03413(Peptidase propeptide and YPEB domain),MobiDBLite: mobidb-lite(consensus disorder prediction),MobiDBLite: mobidb-lite(consensus disorder prediction)	OTHER	1
OG0001228	GCF_900095295.1|WP_071907764.1	MobiDBLite: mobidb-lite(consensus disorder prediction),Pfam: PF03413(Peptidase propeptide and YPEB domain)	SP(Sec/SPI)	0
OG0001293	GCF_000008645.1|WP_010875692.1	Gene3D: G3DSA:3.90.1150.10,Gene3D: G3DSA:3.40.640.10,Pfam: PF00155(Aminotransferase class I and II),CDD: cd00609(AAT_like),SUPERFAMILY: SSF53383,TIGRFAM: TIGR03542(DAPAT_plant: LL-diaminopimelate aminotransferase),Hamap: MF_01642(LL-diaminopimelate aminotransferase [dapL].)	OTHER	0
OG0001293	GCF_000016525.1|WP_004033324.1	SUPERFAMILY: SSF53383,Gene3D: G3DSA:3.90.1150.10,TIGRFAM: TIGR03542(DAPAT_plant: LL-diaminopimelate aminotransferase),Hamap: MF_01642(LL-diaminopimelate aminotransferase [dapL].),Gene3D: G3DSA:3.40.640.10,Pfam: PF00155(Aminotransferase class I and II),CDD: cd00609(AAT_like)	OTHER	0
OG0001293	GCF_000166095.1|WP_013413977.1	Pfam: PF00155(Aminotransferase class I and II),Hamap: MF_01642(LL-diaminopimelate aminotransferase [dapL].),Gene3D: G3DSA:3.40.640.10,CDD: cd00609(AAT_like),Gene3D: G3DSA:3.90.1150.10,TIGRFAM: TIGR03542(DAPAT_plant: LL-diaminopimelate aminotransferase),SUPERFAMILY: SSF53383	OTHER	0
OG0001293	GCF_900095295.1|WP_071907000.1	SUPERFAMILY: SSF53383,Pfam: PF00155(Aminotransferase class I and II),Hamap: MF_01642(LL-diaminopimelate aminotransferase [dapL].),TIGRFAM: TIGR03542(DAPAT_plant: LL-diaminopimelate aminotransferase),Gene3D: G3DSA:3.40.640.10,Gene3D: G3DSA:3.90.1150.10,CDD: cd00609(AAT_like)	OTHER	0
OG0001297	GCF_000008645.1|WP_010875767.1		OTHER	3
OG0001297	GCF_000016525.1|WP_011954636.1		OTHER	4
OG0001297	GCF_000166095.1|WP_083790774.1		OTHER	3
OG0001297	GCF_900095295.1|WP_071906434.1		OTHER	4
OG0001298	GCF_000008645.1|WP_010875832.1	Gene3D: G3DSA:3.30.70.20,CDD: cd03110(SIMIBI_bact_arch),ProSitePatterns: PS00198(4Fe-4S ferredoxin-type iron-sulfur binding region signature.),Pfam: PF04422(Coenzyme F420 hydrogenase/dehydrogenase, beta subunit N-term),SUPERFAMILY: SSF54862,ProSiteProfiles: PS51379(4Fe-4S ferredoxin-type iron-sulfur binding domain profile.),Pfam: PF04432(Coenzyme F420 hydrogenase/dehydrogenase, beta subunit C ter…	OTHER	0
OG0001298	GCF_000016525.1|WP_011953704.1	Pfam: PF04432(Coenzyme F420 hydrogenase/dehydrogenase, beta subunit C terminus),Pfam: PF00037(4Fe-4S binding domain),ProSitePatterns: PS00198(4Fe-4S ferredoxin-type iron-sulfur binding region signature.),Pfam: PF04422(Coenzyme F420 hydrogenase/dehydrogenase, beta subunit N-term),SUPERFAMILY: SSF54862,ProSiteProfiles: PS51379(4Fe-4S ferredoxin-type iron-sulfur binding domain profile.),Gene3D: G3DS…	OTHER	0
OG0001298	GCF_000166095.1|WP_013414177.1	Gene3D: G3DSA:3.30.70.20,Pfam: PF04422(Coenzyme F420 hydrogenase/dehydrogenase, beta subunit N-term),Pfam: PF04432(Coenzyme F420 hydrogenase/dehydrogenase, beta subunit C terminus),SUPERFAMILY: SSF54862,CDD: cd03110(SIMIBI_bact_arch),ProSiteProfiles: PS51379(4Fe-4S ferredoxin-type iron-sulfur binding domain profile.),ProSitePatterns: PS00198(4Fe-4S ferredoxin-type iron-sulfur binding region signa…	OTHER	0
OG0001298	GCF_900095295.1|WP_071907289.1	SUPERFAMILY: SSF54862,ProSitePatterns: PS00198(4Fe-4S ferredoxin-type iron-sulfur binding region signature.),ProSiteProfiles: PS51379(4Fe-4S ferredoxin-type iron-sulfur binding domain profile.),CDD: cd03110(SIMIBI_bact_arch),Gene3D: G3DSA:3.30.70.20,Pfam: PF04422(Coenzyme F420 hydrogenase/dehydrogenase, beta subunit N-term),Pfam: PF04432(Coenzyme F420 hydrogenase/dehydrogenase, beta subunit C ter…	OTHER	0
OG0001299	GCF_000008645.1|WP_010875847.1	SUPERFAMILY: SSF56672,Gene3D: G3DSA:3.90.1600.10,Gene3D: G3DSA:1.10.132.60,Pfam: PF00136(DNA polymerase family B)	OTHER	0
OG0001299	GCF_000016525.1|WP_004033365.1	Gene3D: G3DSA:1.10.132.60,Pfam: PF00136(DNA polymerase family B),SUPERFAMILY: SSF56672,Gene3D: G3DSA:3.90.1600.10	OTHER	0
OG0001299	GCF_000166095.1|WP_013413302.1	Gene3D: G3DSA:3.90.1600.10,Gene3D: G3DSA:1.10.132.60,Pfam: PF00136(DNA polymerase family B),SUPERFAMILY: SSF56672	OTHER	0
OG0001299	GCF_900095295.1|WP_071906237.1	Pfam: PF00136(DNA polymerase family B),Gene3D: G3DSA:1.10.132.60,Gene3D: G3DSA:3.90.1600.10,SUPERFAMILY: SSF56672	OTHER	0
OG0001301	GCF_000008645.1|WP_010875878.1		OTHER	0
OG0001301	GCF_000016525.1|WP_011954336.1		OTHER	0
OG0001301	GCF_000166095.1|WP_013413512.1		OTHER	0
OG0001301	GCF_900095295.1|WP_071907227.1		OTHER	0
OG0001305	GCF_000008645.1|WP_010876062.1	Pfam: PF09874(Predicted membrane protein (DUF2101))	OTHER	5
OG0001305	GCF_000166095.1|WP_013413742.1	Pfam: PF09874(Predicted membrane protein (DUF2101))	OTHER	5
OG0001305	GCF_002201915.1|WP_088335339.1	Pfam: PF09874(Predicted membrane protein (DUF2101))	OTHER	5
OG0001305	GCF_900095295.1|WP_071906773.1	Pfam: PF09874(Predicted membrane protein (DUF2101))	OTHER	5
OG0001310	GCF_000008645.1|WP_010876225.1	Hamap: MF_00701(DNA primase large subunit PriL [priL].),CDD: cd06560(PriL),Pfam: PF04104(Eukaryotic and archaeal DNA primase, large subunit),SUPERFAMILY: SSF140914	OTHER	0
OG0001310	GCF_000016525.1|WP_011953663.1	Pfam: PF04104(Eukaryotic and archaeal DNA primase, large subunit),Hamap: MF_00701(DNA primase large subunit PriL [priL].),SUPERFAMILY: SSF140914,CDD: cd06560(PriL)	OTHER	0
OG0001310	GCF_000166095.1|WP_013413682.1	Hamap: MF_00701(DNA primase large subunit PriL [priL].),Pfam: PF04104(Eukaryotic and archaeal DNA primase, large subunit)	OTHER	0
OG0001310	GCF_900095295.1|WP_071906685.1	MobiDBLite: mobidb-lite(consensus disorder prediction),CDD: cd06560(PriL),Pfam: PF04104(Eukaryotic and archaeal DNA primase, large subunit),SUPERFAMILY: SSF140914,Hamap: MF_00701(DNA primase large subunit PriL [priL].)	OTHER	0
OG0001311	GCF_000008645.1|WP_010876235.1		SP(Sec/SPI)	0
OG0001311	GCF_000016525.1|WP_011953681.1	Pfam: PF04021(Class III signal peptide)	OTHER	1
OG0001311	GCF_000166095.1|WP_013414207.1		OTHER	1
OG0001311	GCF_900095295.1|WP_071907996.1		OTHER	1
OG0001317	GCF_000008645.1|WP_010876315.1	Pfam: PF11419(Protein of unknown function (DUF3194)),Gene3D: G3DSA:3.30.300.100,SUPERFAMILY: SSF110783	OTHER	0
OG0001317	GCF_000016525.1|WP_011954646.1	Pfam: PF11419(Protein of unknown function (DUF3194)),Gene3D: G3DSA:3.30.300.100,SUPERFAMILY: SSF110783	OTHER	0
OG0001317	GCF_000166095.1|WP_013413140.1	Gene3D: G3DSA:3.30.300.100,SUPERFAMILY: SSF110783,Pfam: PF11419(Protein of unknown function (DUF3194))	OTHER	0
OG0001317	GCF_900095295.1|WP_071906220.1	Pfam: PF11419(Protein of unknown function (DUF3194)),SUPERFAMILY: SSF110783,Gene3D: G3DSA:3.30.300.100	OTHER	0
OG0001320	GCF_000008645.1|WP_010876397.1	ProSiteProfiles: PS51257(Prokaryotic membrane lipoprotein lipid attachment site profile.)	LIPO(Sec/SPII)	0
OG0001320	GCF_000016525.1|WP_048058664.1		OTHER	0
OG0001320	GCF_000166095.1|WP_013413979.1		SP(Sec/SPI)	0
OG0001320	GCF_900095295.1|WP_071906941.1	ProSiteProfiles: PS51257(Prokaryotic membrane lipoprotein lipid attachment site profile.)	LIPO(Sec/SPII)	0
OG0001323	GCF_000008645.1|WP_010876432.1	Coils: Coil	OTHER	0
OG0001323	GCF_000016525.1|WP_004033100.1	Coils: Coil,Coils: Coil,Coils: Coil,MobiDBLite: mobidb-lite(consensus disorder prediction)	OTHER	0
OG0001323	GCF_000166095.1|WP_013413750.1	Coils: Coil	OTHER	0
OG0001323	GCF_900095295.1|WP_071906521.1	Gene3D: G3DSA:1.20.5.490,Coils: Coil,Coils: Coil	OTHER	0
OG0001324	GCF_000008645.1|WP_010876450.1	Pfam: PF05239(PRC-barrel domain),Gene3D: G3DSA:2.30.30.240,SUPERFAMILY: SSF50346	OTHER	0
OG0001324	GCF_000016525.1|WP_011954118.1	Pfam: PF05239(PRC-barrel domain),SUPERFAMILY: SSF50346,Gene3D: G3DSA:2.30.30.240	OTHER	0
OG0001324	GCF_000166095.1|WP_013413765.1	Pfam: PF05239(PRC-barrel domain),Gene3D: G3DSA:2.30.30.240,SUPERFAMILY: SSF50346	OTHER	0
OG0001324	GCF_900095295.1|WP_071906483.1	Pfam: PF05239(PRC-barrel domain),SUPERFAMILY: SSF50346,MobiDBLite: mobidb-lite(consensus disorder prediction),Gene3D: G3DSA:2.30.30.240	OTHER	0
OG0001325	GCF_000008645.1|WP_010876493.1	Gene3D: G3DSA:3.40.50.10490,ProSiteProfiles: PS51464(SIS domain profile.),CDD: cd05008(SIS_GlmS_GlmD_1),ProSiteProfiles: PS51464(SIS domain profile.),SUPERFAMILY: SSF53697,Pfam: PF01380(SIS domain),Gene3D: G3DSA:3.40.50.10490,CDD: cd05009(SIS_GlmS_GlmD_2)	OTHER	0
OG0001325	GCF_000016525.1|WP_011954138.1	Pfam: PF01380(SIS domain),ProSiteProfiles: PS51464(SIS domain profile.),ProSiteProfiles: PS51464(SIS domain profile.),SUPERFAMILY: SSF53697,CDD: cd05009(SIS_GlmS_GlmD_2),CDD: cd05008(SIS_GlmS_GlmD_1),Gene3D: G3DSA:3.40.50.10490,Gene3D: G3DSA:3.40.50.10490	OTHER	0
OG0001325	GCF_000166095.1|WP_013414333.1	ProSiteProfiles: PS51464(SIS domain profile.),ProSiteProfiles: PS51464(SIS domain profile.),CDD: cd05008(SIS_GlmS_GlmD_1),Gene3D: G3DSA:3.40.50.10490,CDD: cd05009(SIS_GlmS_GlmD_2),SUPERFAMILY: SSF53697,Gene3D: G3DSA:3.40.50.10490,Pfam: PF01380(SIS domain)	OTHER	0
OG0001325	GCF_900095295.1|WP_071906447.1	Gene3D: G3DSA:3.40.50.10490,CDD: cd05009(SIS_GlmS_GlmD_2),Gene3D: G3DSA:3.40.50.10490,ProSiteProfiles: PS51464(SIS domain profile.),ProSiteProfiles: PS51464(SIS domain profile.),CDD: cd05008(SIS_GlmS_GlmD_1),SUPERFAMILY: SSF53697,Pfam: PF01380(SIS domain)	OTHER	1
OG0001329	GCF_000008645.1|WP_010876594.1	Pfam: PF05681(Fumarate hydratase (Fumerase)),TIGRFAM: TIGR00722(ttdA_fumA_fumB: hydrolyase, tartrate alpha subunit/fumarate domain protein, Fe-S type)	OTHER	0
OG0001329	GCF_000016525.1|WP_011953892.1	TIGRFAM: TIGR00722(ttdA_fumA_fumB: hydrolyase, tartrate alpha subunit/fumarate domain protein, Fe-S type),Pfam: PF05681(Fumarate hydratase (Fumerase))	OTHER	0
OG0001329	GCF_000166095.1|WP_013413748.1	TIGRFAM: TIGR00722(ttdA_fumA_fumB: hydrolyase, tartrate alpha subunit/fumarate domain protein, Fe-S type),Pfam: PF05681(Fumarate hydratase (Fumerase))	OTHER	0
OG0001329	GCF_900095295.1|WP_071907505.1	Pfam: PF05681(Fumarate hydratase (Fumerase))	OTHER	0
OG0001330	GCF_000008645.1|WP_010876595.1		OTHER	0
OG0001330	GCF_000016525.1|WP_004032197.1		OTHER	0
OG0001330	GCF_000166095.1|WP_013413747.1		OTHER	0
OG0001330	GCF_900095295.1|WP_071907504.1		OTHER	0
OG0001331	GCF_000008645.1|WP_010876622.1		OTHER	0
OG0001331	GCF_000016525.1|WP_011953921.1		OTHER	0
OG0001331	GCF_000166095.1|WP_013413558.1		OTHER	0
OG0001331	GCF_900095295.1|WP_071906120.1		OTHER	0
OG0001334	GCF_000008645.1|WP_010876745.1		OTHER	0
OG0001334	GCF_000016525.1|WP_004035768.1		OTHER	0
OG0001334	GCF_000166095.1|WP_013413536.1		OTHER	0
OG0001334	GCF_900095295.1|WP_071907559.1		OTHER	0
OG0001335	GCF_000008645.1|WP_010876808.1	Pfam: PF09082(Domain of unknown function (DUF1922)),SUPERFAMILY: SSF57821,Gene3D: G3DSA:3.90.820.10	OTHER	0
OG0001335	GCF_000016525.1|WP_022531780.1	Pfam: PF09082(Domain of unknown function (DUF1922)),SUPERFAMILY: SSF57821,Gene3D: G3DSA:3.90.820.10	OTHER	0
OG0001335	GCF_000166095.1|WP_013414304.1	Gene3D: G3DSA:3.90.820.10,SUPERFAMILY: SSF57821,Pfam: PF09082(Domain of unknown function (DUF1922))	OTHER	0
OG0001335	GCF_900095295.1|WP_071907601.1	Pfam: PF09082(Domain of unknown function (DUF1922)),SUPERFAMILY: SSF57821,Gene3D: G3DSA:3.90.820.10	OTHER	0
OG0001337	GCF_000008645.1|WP_010876843.1	MobiDBLite: mobidb-lite(consensus disorder prediction),MobiDBLite: mobidb-lite(consensus disorder prediction),MobiDBLite: mobidb-lite(consensus disorder prediction),Coils: Coil	OTHER	1
OG0001337	GCF_000016525.1|WP_048058621.1	MobiDBLite: mobidb-lite(consensus disorder prediction),MobiDBLite: mobidb-lite(consensus disorder prediction),MobiDBLite: mobidb-lite(consensus disorder prediction),MobiDBLite: mobidb-lite(consensus disorder prediction)	OTHER	1
OG0001337	GCF_000166095.1|WP_013414244.1	Coils: Coil,MobiDBLite: mobidb-lite(consensus disorder prediction)	OTHER	1
OG0001337	GCF_900095295.1|WP_071907662.1	Coils: Coil,MobiDBLite: mobidb-lite(consensus disorder prediction),Coils: Coil	OTHER	1
OG0001342	GCF_000008645.1|WP_010876926.1	Coils: Coil	OTHER	2
OG0001342	GCF_000016525.1|WP_004036305.1	MobiDBLite: mobidb-lite(consensus disorder prediction),MobiDBLite: mobidb-lite(consensus disorder prediction),Coils: Coil,MobiDBLite: mobidb-lite(consensus disorder prediction),MobiDBLite: mobidb-lite(consensus disorder prediction)	OTHER	2
OG0001342	GCF_000166095.1|WP_013414092.1		OTHER	2
OG0001342	GCF_900095295.1|WP_071907774.1	MobiDBLite: mobidb-lite(consensus disorder prediction),MobiDBLite: mobidb-lite(consensus disorder prediction),MobiDBLite: mobidb-lite(consensus disorder prediction),MobiDBLite: mobidb-lite(consensus disorder prediction),MobiDBLite: mobidb-lite(consensus disorder prediction)	OTHER	2
OG0001344	GCF_000008645.1|WP_010877011.1		SP(Sec/SPI)	0
OG0001344	GCF_000016525.1|WP_004036163.1		OTHER	1
OG0001344	GCF_000166095.1|WP_048060598.1		OTHER	1
OG0001344	GCF_900095295.1|WP_071907793.1		OTHER	1
OG0001347	GCF_000008645.1|WP_010877067.1	MobiDBLite: mobidb-lite(consensus disorder prediction),MobiDBLite: mobidb-lite(consensus disorder prediction)	OTHER	0
OG0001347	GCF_000016525.1|WP_011954379.1	MobiDBLite: mobidb-lite(consensus disorder prediction),MobiDBLite: mobidb-lite(consensus disorder prediction),MobiDBLite: mobidb-lite(consensus disorder prediction),MobiDBLite: mobidb-lite(consensus disorder prediction)	OTHER	0
OG0001347	GCF_000166095.1|WP_013414171.1		OTHER	0
OG0001347	GCF_900095295.1|WP_071907924.1	MobiDBLite: mobidb-lite(consensus disorder prediction),MobiDBLite: mobidb-lite(consensus disorder prediction),MobiDBLite: mobidb-lite(consensus disorder prediction)	OTHER	0
OG0001351	GCF_000008645.1|WP_010877136.1		OTHER	1
OG0001351	GCF_000016525.1|WP_004032780.1		OTHER	1
OG0001351	GCF_000166095.1|WP_013413438.1		OTHER	1
OG0001351	GCF_900095295.1|WP_071905731.1		OTHER	1
OG0001352	GCF_000008645.1|WP_010877143.1	CDD: cd01299(Met_dep_hydrolase_A),Gene3D: G3DSA:2.30.40.10,Pfam: PF01979(Amidohydrolase family),SUPERFAMILY: SSF51556,SUPERFAMILY: SSF51338,Gene3D: G3DSA:3.20.20.140	OTHER	0
OG0001352	GCF_000016525.1|WP_011954321.1	Pfam: PF01979(Amidohydrolase family),Gene3D: G3DSA:3.20.20.140,SUPERFAMILY: SSF51338,CDD: cd01299(Met_dep_hydrolase_A),Gene3D: G3DSA:2.30.40.10,SUPERFAMILY: SSF51556	OTHER	0
OG0001352	GCF_000166095.1|WP_013413572.1	CDD: cd01299(Met_dep_hydrolase_A),Gene3D: G3DSA:2.30.40.10,Gene3D: G3DSA:3.20.20.140,SUPERFAMILY: SSF51556,Pfam: PF01979(Amidohydrolase family),SUPERFAMILY: SSF51338	OTHER	0
OG0001352	GCF_900095295.1|WP_071905765.1	Gene3D: G3DSA:2.30.40.10,SUPERFAMILY: SSF51338,SUPERFAMILY: SSF51556,CDD: cd01299(Met_dep_hydrolase_A),Gene3D: G3DSA:3.20.20.140,Pfam: PF01979(Amidohydrolase family)	OTHER	0
OG0001354	GCF_000008645.1|WP_010877329.1		OTHER	6
OG0001354	GCF_000016525.1|WP_011953982.1		OTHER	5
OG0001354	GCF_000166095.1|WP_013413563.1		OTHER	6
OG0001354	GCF_900095295.1|WP_071907429.1		OTHER	5
OG0001358	GCF_000008645.1|WP_010877374.1	Coils: Coil	SP(Sec/SPI)	0
OG0001358	GCF_000016525.1|WP_011953938.1		OTHER	1
OG0001358	GCF_000166095.1|WP_013413551.1	Coils: Coil,Coils: Coil	OTHER	1
OG0001358	GCF_900095295.1|WP_071907369.1	Coils: Coil,Coils: Coil	OTHER	1
OG0001359	GCF_000008645.1|WP_010877417.1	MobiDBLite: mobidb-lite(consensus disorder prediction),PIRSF: PIRSF010256,Pfam: PF05762(VWA domain containing CoxE-like protein)	OTHER	0
OG0001359	GCF_000016525.1|WP_011953974.1	PIRSF: PIRSF010256,Pfam: PF05762(VWA domain containing CoxE-like protein)	OTHER	0
OG0001359	GCF_000166095.1|WP_013413608.1	PIRSF: PIRSF010256,Pfam: PF05762(VWA domain containing CoxE-like protein),SUPERFAMILY: SSF53300	OTHER	0
OG0001359	GCF_900095295.1|WP_071907978.1	PIRSF: PIRSF010256,Pfam: PF05762(VWA domain containing CoxE-like protein)	OTHER	0
OG0001362	GCF_000008645.1|WP_010877440.1	Gene3D: G3DSA:3.30.110.150,Pfam: PF04472(Cell division protein SepF)	OTHER	0
OG0001362	GCF_000016525.1|WP_004032150.1	MobiDBLite: mobidb-lite(consensus disorder prediction),Pfam: PF04472(Cell division protein SepF),MobiDBLite: mobidb-lite(consensus disorder prediction)	OTHER	0
OG0001362	GCF_000166095.1|WP_013413386.1	Pfam: PF04472(Cell division protein SepF),Gene3D: G3DSA:3.30.110.150	OTHER	0
OG0001362	GCF_900095295.1|WP_071907211.1	Pfam: PF04472(Cell division protein SepF),Gene3D: G3DSA:3.30.110.150	OTHER	0
OG0001363	GCF_000008645.1|WP_010877450.1	PIRSF: PIRSF016495,Pfam: PF07431(Protein of unknown function (DUF1512)),Coils: Coil,MobiDBLite: mobidb-lite(consensus disorder prediction),MobiDBLite: mobidb-lite(consensus disorder prediction)	OTHER	1
OG0001363	GCF_000166095.1|WP_013413311.1	Coils: Coil,PIRSF: PIRSF016495,Pfam: PF07431(Protein of unknown function (DUF1512)),Coils: Coil	OTHER	1
OG0001363	GCF_002201915.1|WP_088335681.1	Coils: Coil,Coils: Coil,PIRSF: PIRSF016495,Pfam: PF07431(Protein of unknown function (DUF1512))	OTHER	1
OG0001363	GCF_900095295.1|WP_071907203.1	PIRSF: PIRSF016495,Pfam: PF07431(Protein of unknown function (DUF1512))	OTHER	1
OG0001365	GCF_000008645.1|WP_010877479.1	Pfam: PF01702(Queuine tRNA-ribosyltransferase),SUPERFAMILY: SSF51713,Gene3D: G3DSA:3.20.20.105	OTHER	0
OG0001365	GCF_000016525.1|WP_011954095.1	Pfam: PF01702(Queuine tRNA-ribosyltransferase),Gene3D: G3DSA:3.20.20.105,SUPERFAMILY: SSF51713	OTHER	0
OG0001365	GCF_000166095.1|WP_013413781.1	Gene3D: G3DSA:3.20.20.105,SUPERFAMILY: SSF51713,Pfam: PF01702(Queuine tRNA-ribosyltransferase)	OTHER	0
OG0001365	GCF_900095295.1|WP_084789894.1	Gene3D: G3DSA:3.20.20.105,Pfam: PF01702(Queuine tRNA-ribosyltransferase),SUPERFAMILY: SSF51713,MobiDBLite: mobidb-lite(consensus disorder prediction)	OTHER	0
OG0001366	GCF_000008645.1|WP_010877497.1	MobiDBLite: mobidb-lite(consensus disorder prediction),MobiDBLite: mobidb-lite(consensus disorder prediction),Coils: Coil,Gene3D: G3DSA:3.30.870.10,SUPERFAMILY: SSF56024,MobiDBLite: mobidb-lite(consensus disorder prediction),MobiDBLite: mobidb-lite(consensus disorder prediction)	OTHER	2
OG0001366	GCF_000016525.1|WP_011954088.1	MobiDBLite: mobidb-lite(consensus disorder prediction)	OTHER	2
OG0001366	GCF_000166095.1|WP_013413792.1	Coils: Coil	OTHER	2
OG0001366	GCF_900095295.1|WP_071907108.1	MobiDBLite: mobidb-lite(consensus disorder prediction),SUPERFAMILY: SSF56024,MobiDBLite: mobidb-lite(consensus disorder prediction),MobiDBLite: mobidb-lite(consensus disorder prediction),Coils: Coil,MobiDBLite: mobidb-lite(consensus disorder prediction)	OTHER	2
OG0001375	GCF_000008645.1|WP_048060958.1	Pfam: PF06207(Protein of unknown function (DUF1002))	SP(Sec/SPI)	0
OG0001375	GCF_000166095.1|WP_013413298.1	Pfam: PF06207(Protein of unknown function (DUF1002)),Coils: Coil	SP(Sec/SPI)	0
OG0001375	GCF_002201915.1|WP_088336379.1	Pfam: PF06207(Protein of unknown function (DUF1002))	SP(Sec/SPI)	0
OG0001375	GCF_900095295.1|WP_071905900.1	Pfam: PF06207(Protein of unknown function (DUF1002))	SP(Sec/SPI)	0
OG0001376	GCF_000008645.1|WP_048060993.1	SUPERFAMILY: SSF54814,CDD: cd02409(KH-II),ProSiteProfiles: PS50084(Type-1 KH domain profile.),Pfam: PF13184(NusA-like KH domain),Gene3D: G3DSA:3.30.300.20	OTHER	0
OG0001376	GCF_000166095.1|WP_013414242.1	CDD: cd02409(KH-II),Gene3D: G3DSA:3.30.300.20,SUPERFAMILY: SSF54814,Pfam: PF13184(NusA-like KH domain),ProSiteProfiles: PS50084(Type-1 KH domain profile.)	OTHER	0
OG0001376	GCF_002201915.1|WP_088335856.1	Pfam: PF13184(NusA-like KH domain),Gene3D: G3DSA:3.30.300.20	OTHER	0
OG0001376	GCF_900095295.1|WP_071907659.1	SUPERFAMILY: SSF54814,Pfam: PF13184(NusA-like KH domain),ProSiteProfiles: PS50084(Type-1 KH domain profile.),Gene3D: G3DSA:3.30.300.20,CDD: cd02409(KH-II)	OTHER	0
OG0001383	GCF_000008645.1|WP_048061151.1	MobiDBLite: mobidb-lite(consensus disorder prediction),CDD: cd16105(Ubl_ASPSCR1_like),MobiDBLite: mobidb-lite(consensus disorder prediction),Coils: Coil,Coils: Coil	OTHER	0
OG0001383	GCF_000016525.1|WP_004032155.1	Coils: Coil	OTHER	0
OG0001383	GCF_000166095.1|WP_013414020.1	Coils: Coil	OTHER	0
OG0001383	GCF_900095295.1|WP_071907215.1	MobiDBLite: mobidb-lite(consensus disorder prediction),Coils: Coil,MobiDBLite: mobidb-lite(consensus disorder prediction),CDD: cd16105(Ubl_ASPSCR1_like)	OTHER	0
OG0001384	GCF_000008645.1|WP_048061238.1	SUPERFAMILY: SSF47413,Gene3D: G3DSA:1.10.260.40	OTHER	0
OG0001384	GCF_000166095.1|WP_013414221.1	Pfam: PF01381(Helix-turn-helix),CDD: cd00093(HTH_XRE),ProSiteProfiles: PS50943(Cro/C1-type HTH domain profile.),SMART: SM00530,Gene3D: G3DSA:1.10.260.40,SUPERFAMILY: SSF47413	OTHER	0
OG0001384	GCF_002201915.1|WP_088335813.1		OTHER	0
OG0001384	GCF_900095295.1|WP_071907472.1	Pfam: PF01381(Helix-turn-helix),SUPERFAMILY: SSF47413	OTHER	0
OG0001387	GCF_000008645.1|WP_083750469.1	Pfam: PF04471(Restriction endonuclease),Gene3D: G3DSA:3.40.1350.10,SUPERFAMILY: SSF52980	OTHER	2
OG0001387	GCF_000016525.1|WP_011954365.1	Pfam: PF04471(Restriction endonuclease),SUPERFAMILY: SSF52980,Gene3D: G3DSA:3.40.1350.10	OTHER	3
OG0001387	GCF_000166095.1|WP_013413532.1	SUPERFAMILY: SSF52980,Pfam: PF04471(Restriction endonuclease)	OTHER	3
OG0001387	GCF_900095295.1|WP_071907905.1	Pfam: PF04471(Restriction endonuclease),Gene3D: G3DSA:3.40.1350.10,SUPERFAMILY: SSF52980	OTHER	3
OG0001468	GCF_000016525.1|WP_004033380.1	Pfam: PF06271(RDD family)	OTHER	2
OG0001468	GCF_000166095.1|WP_013414349.1	Pfam: PF06271(RDD family)	OTHER	3
OG0001468	GCF_002201915.1|WP_088335582.1	Pfam: PF06271(RDD family)	OTHER	1
OG0001468	GCF_900095295.1|WP_071906243.1	Pfam: PF06271(RDD family)	OTHER	3
OG0001470	GCF_000016525.1|WP_004034808.1		OTHER	3
OG0001470	GCF_000166095.1|WP_048060541.1		OTHER	2
OG0001470	GCF_002201915.1|WP_088334635.1		OTHER	2
OG0001470	GCF_900095295.1|WP_071906929.1		OTHER	3
OG0001472	GCF_000016525.1|WP_011953842.1		OTHER	1
OG0001472	GCF_000166095.1|WP_013413841.1		OTHER	1
OG0001472	GCF_002201915.1|WP_088335890.1		SP(Sec/SPI)	1
OG0001472	GCF_900095295.1|WP_071906148.1		SP(Sec/SPI)	1
OG0001473	GCF_000016525.1|WP_011953843.1	Gene3D: G3DSA:3.90.190.20,SUPERFAMILY: SSF53244,SUPERFAMILY: SSF53623,Gene3D: G3DSA:3.40.1190.10,Pfam: PF08245(Mur ligase middle domain),Pfam: PF02875(Mur ligase family, glutamate ligase domain)	OTHER	0
OG0001473	GCF_000166095.1|WP_013413839.1	Gene3D: G3DSA:3.40.1190.10,SUPERFAMILY: SSF53623,Pfam: PF02875(Mur ligase family, glutamate ligase domain),Gene3D: G3DSA:3.90.190.20,SUPERFAMILY: SSF53244,Pfam: PF08245(Mur ligase middle domain)	OTHER	0
OG0001473	GCF_002201915.1|WP_088335892.1	Pfam: PF02875(Mur ligase family, glutamate ligase domain),ProSitePatterns: PS01011(Folylpolyglutamate synthase signature 1.),Gene3D: G3DSA:3.90.190.20,SUPERFAMILY: SSF53244,Pfam: PF08245(Mur ligase middle domain),Gene3D: G3DSA:3.40.1190.10,SUPERFAMILY: SSF53623	OTHER	0
OG0001473	GCF_900095295.1|WP_071906154.1	Pfam: PF08245(Mur ligase middle domain),Pfam: PF02875(Mur ligase family, glutamate ligase domain),Gene3D: G3DSA:3.90.190.20,Gene3D: G3DSA:3.40.1190.10,SUPERFAMILY: SSF53244,SUPERFAMILY: SSF53623	OTHER	0

## Sheet: sheet_3_synteny
#OG	Protein accession	InterProScan	SignalP5	TMHMM
OG0000094	GCF_000008645.1|WP_010876655.1	CDD: cd10225(MreB_like),SUPERFAMILY: SSF53067,Gene3D: G3DSA:3.30.420.40,SUPERFAMILY: SSF53067,PRINTS: PR01652(Bacterial cell shape determinant MreB/Mbl protein signature),PRINTS: PR01652(Bacterial cell shape determinant MreB/Mbl protein signature),PRINTS: PR01652(Bacterial cell shape determinant MreB/Mbl protein signature),PRINTS: PR01652(Bacterial cell shape determinant MreB/Mbl protein signatur…	OTHER	0
OG0000094	GCF_000011185.1|WP_010916899.1	Pfam: PF17989(Actin like proteins N terminal domain),SUPERFAMILY: SSF53067,SUPERFAMILY: SSF53067,Gene3D: G3DSA:3.30.420.40,CDD: cd10227(ParM_like),Gene3D: G3DSA:3.30.420.40	OTHER	0
OG0000094	GCF_000011185.1|WP_048054084.1	Gene3D: G3DSA:1.20.1270.10,PRINTS: PR00301(70kDa heat shock protein signature),PRINTS: PR00301(70kDa heat shock protein signature),PRINTS: PR00301(70kDa heat shock protein signature),PRINTS: PR00301(70kDa heat shock protein signature),PRINTS: PR00301(70kDa heat shock protein signature),PRINTS: PR00301(70kDa heat shock protein signature),PRINTS: PR00301(70kDa heat shock protein signature),PRINTS: …	OTHER	0
OG0000094	GCF_000013445.1|WP_011447201.1	PRINTS: PR00301(70kDa heat shock protein signature),PRINTS: PR00301(70kDa heat shock protein signature),PRINTS: PR00301(70kDa heat shock protein signature),PRINTS: PR00301(70kDa heat shock protein signature),PRINTS: PR00301(70kDa heat shock protein signature),PRINTS: PR00301(70kDa heat shock protein signature),PRINTS: PR00301(70kDa heat shock protein signature),PRINTS: PR00301(70kDa heat shock pr…	OTHER	0
OG0000094	GCF_000013445.1|WP_052288776.1	CDD: cd10170(HSP70_NBD),SUPERFAMILY: SSF53067,ProSitePatterns: PS00329(Heat shock hsp70 proteins family signature 2.),Gene3D: G3DSA:3.30.420.40,SUPERFAMILY: SSF100920,PRINTS: PR00301(70kDa heat shock protein signature),PRINTS: PR00301(70kDa heat shock protein signature),PRINTS: PR00301(70kDa heat shock protein signature),PRINTS: PR00301(70kDa heat shock protein signature),PRINTS: PR00301(70kDa he…	OTHER	0
OG0000094	GCF_000016525.1|WP_004032955.1	Gene3D: G3DSA:3.30.420.40,Gene3D: G3DSA:3.30.420.40,CDD: cd10225(MreB_like),SUPERFAMILY: SSF53067,SMART: SM00268,PRINTS: PR01652(Bacterial cell shape determinant MreB/Mbl protein signature),PRINTS: PR01652(Bacterial cell shape determinant MreB/Mbl protein signature),PRINTS: PR01652(Bacterial cell shape determinant MreB/Mbl protein signature),PRINTS: PR01652(Bacterial cell shape determinant MreB/M…	OTHER	0
OG0000094	GCF_000016525.1|WP_011954292.1	Hamap: MF_00332(Chaperone protein DnaK [dnaK].),Pfam: PF00012(Hsp70 protein),Coils: Coil,Gene3D: G3DSA:3.30.420.40,SUPERFAMILY: SSF100920,Gene3D: G3DSA:2.60.34.10,Gene3D: G3DSA:3.30.30.30,Coils: Coil,ProSitePatterns: PS00329(Heat shock hsp70 proteins family signature 2.),MobiDBLite: mobidb-lite(consensus disorder prediction),ProSitePatterns: PS00297(Heat shock hsp70 proteins family signature 1.),…	OTHER	0
OG0000094	GCF_000017165.1|WP_011971911.1	Gene3D: G3DSA:3.90.640.10,ProSitePatterns: PS01036(Heat shock hsp70 proteins family signature 3.),SUPERFAMILY: SSF100920,Gene3D: G3DSA:3.30.420.40,CDD: cd10170(HSP70_NBD),PRINTS: PR00301(70kDa heat shock protein signature),PRINTS: PR00301(70kDa heat shock protein signature),PRINTS: PR00301(70kDa heat shock protein signature),PRINTS: PR00301(70kDa heat shock protein signature),PRINTS: PR00301(70kD…	OTHER	0
OG0000094	GCF_000025285.1|WP_012940148.1	Gene3D: G3DSA:3.30.420.40,SUPERFAMILY: SSF53067	OTHER	0
OG0000094	GCF_000025285.1|WP_012941013.1	CDD: cd10227(ParM_like),MobiDBLite: mobidb-lite(consensus disorder prediction),Gene3D: G3DSA:3.30.420.40,SUPERFAMILY: SSF53067,Pfam: PF06723(MreB/Mbl protein),Gene3D: G3DSA:3.30.420.40,Gene3D: G3DSA:3.90.640.10,SUPERFAMILY: SSF53067	OTHER	0
OG0000094	GCF_000166095.1|WP_013413992.1	Gene3D: G3DSA:3.90.640.10,Gene3D: G3DSA:3.30.420.40,SUPERFAMILY: SSF53067,SUPERFAMILY: SSF53067,Gene3D: G3DSA:3.30.420.40,Pfam: PF06723(MreB/Mbl protein),CDD: cd10225(MreB_like),Hamap: MF_02207(Cell shape-determining protein MreB [mreB].),PRINTS: PR01652(Bacterial cell shape determinant MreB/Mbl protein signature),PRINTS: PR01652(Bacterial cell shape determinant MreB/Mbl protein signature),PRINTS…	OTHER	0
OG0000094	GCF_000251105.1|WP_014405748.1	ProSitePatterns: PS00329(Heat shock hsp70 proteins family signature 2.),ProSitePatterns: PS01036(Heat shock hsp70 proteins family signature 3.),PRINTS: PR00301(70kDa heat shock protein signature),PRINTS: PR00301(70kDa heat shock protein signature),PRINTS: PR00301(70kDa heat shock protein signature),PRINTS: PR00301(70kDa heat shock protein signature),PRINTS: PR00301(70kDa heat shock protein signat…	OTHER	0
OG0000094	GCF_002201915.1|WP_088335264.1	Gene3D: G3DSA:3.30.420.40,Coils: Coil,CDD: cd10225(MreB_like),Gene3D: G3DSA:3.90.640.10,PRINTS: PR01652(Bacterial cell shape determinant MreB/Mbl protein signature),PRINTS: PR01652(Bacterial cell shape determinant MreB/Mbl protein signature),PRINTS: PR01652(Bacterial cell shape determinant MreB/Mbl protein signature),PRINTS: PR01652(Bacterial cell shape determinant MreB/Mbl protein signature),PRI…	OTHER	0
OG0000094	GCF_900095295.1|WP_071905883.1	Gene3D: G3DSA:3.90.640.10,SUPERFAMILY: SSF53067,Gene3D: G3DSA:3.30.420.40,Hamap: MF_02207(Cell shape-determining protein MreB [mreB].),SUPERFAMILY: SSF53067,CDD: cd10225(MreB_like),PRINTS: PR01652(Bacterial cell shape determinant MreB/Mbl protein signature),PRINTS: PR01652(Bacterial cell shape determinant MreB/Mbl protein signature),PRINTS: PR01652(Bacterial cell shape determinant MreB/Mbl protei…	OTHER	0
OG0000094	GCF_900095295.1|WP_071907753.1	SUPERFAMILY: SSF53067,TIGRFAM: TIGR02350(prok_dnaK: chaperone protein DnaK),SUPERFAMILY: SSF53067,Pfam: PF00012(Hsp70 protein),Gene3D: G3DSA:3.30.420.40,MobiDBLite: mobidb-lite(consensus disorder prediction),PRINTS: PR00301(70kDa heat shock protein signature),PRINTS: PR00301(70kDa heat shock protein signature),PRINTS: PR00301(70kDa heat shock protein signature),PRINTS: PR00301(70kDa heat shock pr…	OTHER	0

## Sheet: sheet_4_PM_HMM_profile
#OG	Protein accession	InterProScan	SignalP5	TMHMM
OG0000009	GCF_000016525.1|WP_004033373.1	Gene3D: G3DSA:2.60.40.10	SP(Sec/SPI)	0
OG0000009	GCF_000016525.1|WP_011953636.1	Pfam: PF16640(Bacterial Ig-like domain (group 3)),Pfam: PF16640(Bacterial Ig-like domain (group 3)),Pfam: PF16640(Bacterial Ig-like domain (group 3))	SP(Sec/SPI)	1
OG0000009	GCF_000016525.1|WP_011953677.1	Gene3D: G3DSA:2.60.40.10,MobiDBLite: mobidb-lite(consensus disorder prediction),SUPERFAMILY: SSF49373	OTHER	1
OG0000009	GCF_000016525.1|WP_011953733.1		SP(Sec/SPI)	0
OG0000009	GCF_000016525.1|WP_011953761.1	SUPERFAMILY: SSF49373,Gene3D: G3DSA:2.60.40.10	SP(Sec/SPI)	0
OG0000009	GCF_000016525.1|WP_011953803.1	MobiDBLite: mobidb-lite(consensus disorder prediction),MobiDBLite: mobidb-lite(consensus disorder prediction),MobiDBLite: mobidb-lite(consensus disorder prediction),SMART: SM00710,SMART: SM00710,SMART: SM00710,SMART: SM00710,SMART: SM00710,SMART: SM00710,SUPERFAMILY: SSF51126,MobiDBLite: mobidb-lite(consensus disorder prediction),Gene3D: G3DSA:2.160.20.10,Pfam: PF13229(Right handed beta helix reg…	SP(Sec/SPI)	1
OG0000009	GCF_000016525.1|WP_011953804.1	SUPERFAMILY: SSF51126,Gene3D: G3DSA:2.160.20.10,Gene3D: G3DSA:2.160.20.10,SMART: SM00710,SMART: SM00710,SMART: SM00710,SMART: SM00710,SMART: SM00710,SMART: SM00710,SMART: SM00710,SMART: SM00710,SMART: SM00710,SMART: SM00710,SMART: SM00710,SMART: SM00710,SMART: SM00710,Pfam: PF13229(Right handed beta helix region),Pfam: PF13229(Right handed beta helix region),Gene3D: G3DSA:2.60.40.10,SUPERFAMILY: …	SP(Sec/SPI)	0
OG0000009	GCF_000016525.1|WP_011953902.1	Gene3D: G3DSA:2.60.40.10,SMART: SM00710,SMART: SM00710,SMART: SM00710,SMART: SM00710,SMART: SM00710,SMART: SM00710,SMART: SM00710,SMART: SM00710,SMART: SM00710,SMART: SM00710,SUPERFAMILY: SSF51126,SUPERFAMILY: SSF51126	SP(Sec/SPI)	0
OG0000009	GCF_000016525.1|WP_011954008.1	Gene3D: G3DSA:2.160.20.10,SMART: SM00710,SMART: SM00710,SMART: SM00710,SMART: SM00710,SMART: SM00710,SMART: SM00710,SMART: SM00710,SMART: SM00710,SMART: SM00710,SMART: SM00710,SMART: SM00710,SMART: SM00710,SMART: SM00710,SMART: SM00710,SMART: SM00710,SMART: SM00710,SMART: SM00710,SMART: SM00710,SMART: SM00710,SMART: SM00710,SMART: SM00710,SMART: SM00710,SMART: SM00710,SMART: SM00710,SMART: SM0071…	SP(Sec/SPI)	0
OG0000009	GCF_000016525.1|WP_011954091.1	Pfam: PF09373(Pseudomurein-binding repeat),Gene3D: G3DSA:2.60.40.10,Gene3D: G3DSA:2.60.40.10,Gene3D: G3DSA:2.60.40.10,Gene3D: G3DSA:2.60.40.10,Gene3D: G3DSA:2.60.40.10,Pfam: PF02369(Bacterial Ig-like domain (group 1)),ProSiteProfiles: PS51127(Big-1 (bacterial Ig-like domain 1) domain profile.),ProSiteProfiles: PS51127(Big-1 (bacterial Ig-like domain 1) domain profile.),SUPERFAMILY: SSF49373,SUPER…	OTHER	0
OG0000009	GCF_000016525.1|WP_011954148.1	SUPERFAMILY: SSF51126,Pfam: PF16640(Bacterial Ig-like domain (group 3)),Pfam: PF16640(Bacterial Ig-like domain (group 3)),Pfam: PF16640(Bacterial Ig-like domain (group 3)),Pfam: PF16640(Bacterial Ig-like domain (group 3)),Pfam: PF16640(Bacterial Ig-like domain (group 3)),SUPERFAMILY: SSF49373,Gene3D: G3DSA:2.60.40.10	SP(Sec/SPI)	0
OG0000009	GCF_000016525.1|WP_011954174.1	Gene3D: G3DSA:2.60.40.10	SP(Sec/SPI)	0
OG0000009	GCF_000016525.1|WP_011954202.1	Gene3D: G3DSA:2.60.40.10,SUPERFAMILY: SSF49464,SUPERFAMILY: SSF49373	SP(Sec/SPI)	0
OG0000009	GCF_000016525.1|WP_011954220.1	Gene3D: G3DSA:2.160.20.10,SUPERFAMILY: SSF51126,ProSiteProfiles: PS50194(Filamin/ABP280 repeat profile.),SMART: SM00710,SMART: SM00710,SMART: SM00710,SMART: SM00710,SMART: SM00710,SMART: SM00710,SMART: SM00710,SMART: SM00710,SMART: SM00710,Gene3D: G3DSA:2.60.40.10,Gene3D: G3DSA:2.60.40.10,SUPERFAMILY: SSF51126,Pfam: PF13229(Right handed beta helix region),Pfam: PF16640(Bacterial Ig-like domain (g…	SP(Sec/SPI)	0
OG0000009	GCF_000016525.1|WP_011954294.1	Gene3D: G3DSA:1.10.10.1430,SMART: SM00710,SMART: SM00710,SMART: SM00710,SMART: SM00710,SMART: SM00710,SMART: SM00710,SMART: SM00710,SMART: SM00710,SMART: SM00710,SMART: SM00710,SMART: SM00710,SMART: SM00710,SMART: SM00710,SMART: SM00710,SMART: SM00710,SUPERFAMILY: SSF51126,Gene3D: G3DSA:2.60.40.10,Gene3D: G3DSA:2.60.40.10,SUPERFAMILY: SSF51126,Pfam: PF07602(Protein of unknown function (DUF1565)),…	SP(Sec/SPI)	0
OG0000009	GCF_000016525.1|WP_011954295.1	Gene3D: G3DSA:2.160.20.10,Gene3D: G3DSA:1.10.10.1430,Gene3D: G3DSA:1.10.10.1430,SMART: SM00710,SMART: SM00710,SMART: SM00710,SMART: SM00710,SMART: SM00710,SMART: SM00710,SMART: SM00710,SMART: SM00710,SMART: SM00710,SMART: SM00710,Gene3D: G3DSA:2.60.40.10,Gene3D: G3DSA:2.60.40.10,Pfam: PF16640(Bacterial Ig-like domain (group 3)),SUPERFAMILY: SSF51126,SUPERFAMILY: SSF51126,SUPERFAMILY: SSF49373,SUP…	SP(Sec/SPI)	0
OG0000009	GCF_000016525.1|WP_011954296.1	Gene3D: G3DSA:2.60.40.10,Gene3D: G3DSA:2.60.40.10,Gene3D: G3DSA:2.60.40.10,SUPERFAMILY: SSF51126,SUPERFAMILY: SSF51126	SP(Sec/SPI)	0
OG0000009	GCF_000016525.1|WP_011954297.1	MobiDBLite: mobidb-lite(consensus disorder prediction),Gene3D: G3DSA:2.160.20.10,SUPERFAMILY: SSF51126,MobiDBLite: mobidb-lite(consensus disorder prediction),SMART: SM00710,SMART: SM00710,SMART: SM00710,SMART: SM00710,SMART: SM00710,SMART: SM00710,SMART: SM00710,SMART: SM00710,SMART: SM00710,SMART: SM00710,SMART: SM00710,SMART: SM00710,SMART: SM00710,SMART: SM00710,SMART: SM00710,SMART: SM00710,S…	SP(Sec/SPI)	1
OG0000009	GCF_000016525.1|WP_011954299.1	Gene3D: G3DSA:2.160.20.10,SUPERFAMILY: SSF51126,SMART: SM00710,SMART: SM00710,SMART: SM00710,SMART: SM00710,SMART: SM00710,SMART: SM00710,SMART: SM00710,SMART: SM00710,SMART: SM00710,SMART: SM00710,SMART: SM00710,SMART: SM00710,SMART: SM00710,SMART: SM00710,SMART: SM00710,SMART: SM00710,SMART: SM00710,SMART: SM00710,SMART: SM00710,SMART: SM00710,SUPERFAMILY: SSF51126,SUPERFAMILY: SSF49373,SUPERFA…	SP(Sec/SPI)	0
OG0000009	GCF_000016525.1|WP_011954328.1		SP(Sec/SPI)	1
OG0000009	GCF_000016525.1|WP_011954342.1	SUPERFAMILY: SSF51126,SUPERFAMILY: SSF51126,SUPERFAMILY: SSF51126,SUPERFAMILY: SSF51126,TIGRFAM: TIGR01376(POMP_repeat: chlamydial polymorphic outer membrane protein repeat),TIGRFAM: TIGR01376(POMP_repeat: chlamydial polymorphic outer membrane protein repeat),SUPERFAMILY: SSF51126,SMART: SM00710,SMART: SM00710,SMART: SM00710,SMART: SM00710,SMART: SM00710,SMART: SM00710,SMART: SM00710,SMART: SM007…	SP(Sec/SPI)	0
OG0000009	GCF_000016525.1|WP_011954428.1	Gene3D: G3DSA:2.60.40.10,Gene3D: G3DSA:2.60.40.10,Coils: Coil,Gene3D: G3DSA:2.60.40.10,Pfam: PF16640(Bacterial Ig-like domain (group 3)),Pfam: PF16640(Bacterial Ig-like domain (group 3)),Pfam: PF16640(Bacterial Ig-like domain (group 3)),Pfam: PF16640(Bacterial Ig-like domain (group 3)),Pfam: PF16640(Bacterial Ig-like domain (group 3)),SUPERFAMILY: SSF49464	SP(Sec/SPI)	0
OG0000009	GCF_000016525.1|WP_011954486.1	SUPERFAMILY: SSF49464,Pfam: PF13229(Right handed beta helix region),SMART: SM00710,SMART: SM00710,SMART: SM00710,SMART: SM00710,SMART: SM00710,SMART: SM00710,SMART: SM00710,Gene3D: G3DSA:2.60.40.1120,Gene3D: G3DSA:2.160.20.10,SUPERFAMILY: SSF51126,SUPERFAMILY: SSF49478	SP(Sec/SPI)	0
OG0000009	GCF_000016525.1|WP_011954596.1	Gene3D: G3DSA:2.160.20.10,SMART: SM00564,SMART: SM00564,SMART: SM00564,SUPERFAMILY: SSF51126,Gene3D: G3DSA:2.40.10.480,Gene3D: G3DSA:2.60.40.10,SUPERFAMILY: SSF49373,SMART: SM00710,SMART: SM00710,SMART: SM00710,SMART: SM00710,SMART: SM00710,SMART: SM00710,SMART: SM00710,SMART: SM00710,SMART: SM00710,SMART: SM00710,SMART: SM00710,SUPERFAMILY: SSF51126,SUPERFAMILY: SSF69322,Pfam: PF16640(Bacterial …	SP(Sec/SPI)	0
OG0000009	GCF_000016525.1|WP_011954610.1	MobiDBLite: mobidb-lite(consensus disorder prediction),SUPERFAMILY: SSF51126,MobiDBLite: mobidb-lite(consensus disorder prediction),MobiDBLite: mobidb-lite(consensus disorder prediction),Pfam: PF13229(Right handed beta helix region),SUPERFAMILY: SSF51126,SUPERFAMILY: SSF51126,SUPERFAMILY: SSF51126,Gene3D: G3DSA:2.160.20.10,SMART: SM00710,SMART: SM00710,SMART: SM00710,SMART: SM00710,SMART: SM00710…	SP(Sec/SPI)	1
OG0000009	GCF_000016525.1|WP_011954611.1	Gene3D: G3DSA:2.160.20.10,SMART: SM00710,SMART: SM00710,SMART: SM00710,SMART: SM00710,SMART: SM00710,SMART: SM00710,SUPERFAMILY: SSF51126,SUPERFAMILY: SSF51126,Gene3D: G3DSA:2.60.40.10	SP(Sec/SPI)	0
OG0000009	GCF_000016525.1|WP_011954701.1	Pfam: PF12386(Pseudomurein endo-isopeptidase Pei)	OTHER	0
OG0000009	GCF_000016525.1|WP_011954719.1	Gene3D: G3DSA:2.60.40.10,SUPERFAMILY: SSF49373,Pfam: PF11824(Protein of unknown function (DUF3344)),Pfam: PF11824(Protein of unknown function (DUF3344))	SP(Sec/SPI)	0
OG0000009	GCF_000016525.1|WP_048058591.1	Pfam: PF16640(Bacterial Ig-like domain (group 3)),SUPERFAMILY: SSF49373,SMART: SM00710,SMART: SM00710,SMART: SM00710,SMART: SM00710,SMART: SM00710,SMART: SM00710,SMART: SM00710,SMART: SM00710,SMART: SM00710,SMART: SM00710,SMART: SM00710,Gene3D: G3DSA:2.60.40.10	SP(Sec/SPI)	0
OG0000009	GCF_000016525.1|WP_048058595.1	SUPERFAMILY: SSF51126,Pfam: PF01345(Domain of unknown function DUF11),Pfam: PF01345(Domain of unknown function DUF11),Pfam: PF01345(Domain of unknown function DUF11),Pfam: PF01345(Domain of unknown function DUF11),Pfam: PF01345(Domain of unknown function DUF11),Pfam: PF01345(Domain of unknown function DUF11),Pfam: PF01345(Domain of unknown function DUF11),Pfam: PF01345(Domain of unknown function …	SP(Sec/SPI)	1
OG0000009	GCF_000016525.1|WP_048058599.1	Gene3D: G3DSA:3.10.620.30,SUPERFAMILY: SSF51445,Pfam: PF13200(Putative glycosyl hydrolase domain),Gene3D: G3DSA:2.60.40.10,Gene3D: G3DSA:2.60.40.10,SMART: SM00460,Pfam: PF09373(Pseudomurein-binding repeat),Pfam: PF16640(Bacterial Ig-like domain (group 3)),Pfam: PF01841(Transglutaminase-like superfamily),SUPERFAMILY: SSF49464,Gene3D: G3DSA:3.20.20.80,SUPERFAMILY: SSF49373,SUPERFAMILY: SSF54001	SP(Sec/SPI)	0
OG0000009	GCF_000016525.1|WP_048058601.1	Pfam: PF16640(Bacterial Ig-like domain (group 3)),Pfam: PF16640(Bacterial Ig-like domain (group 3)),SUPERFAMILY: SSF51126,Pfam: PF07602(Protein of unknown function (DUF1565)),Pfam: PF07602(Protein of unknown function (DUF1565)),SUPERFAMILY: SSF51126,Gene3D: G3DSA:2.160.20.10,Gene3D: G3DSA:2.60.40.10,SUPERFAMILY: SSF49373,Gene3D: G3DSA:2.160.20.10,Gene3D: G3DSA:2.160.20.10,TIGRFAM: TIGR01376(POMP_…	SP(Sec/SPI)	0
OG0000009	GCF_000016525.1|WP_048058628.1	SUPERFAMILY: SSF49464,MobiDBLite: mobidb-lite(consensus disorder prediction)	SP(Sec/SPI)	0
OG0000009	GCF_000016525.1|WP_048058631.1	SUPERFAMILY: SSF63825,SMART: SM00564,SMART: SM00564,SMART: SM00564,SMART: SM00564,Gene3D: G3DSA:2.60.40.10,Gene3D: G3DSA:2.60.40.10,Gene3D: G3DSA:2.130.10.10,SUPERFAMILY: SSF51126,Gene3D: G3DSA:2.115.10.10,Pfam: PF13360(PQQ-like domain),SUPERFAMILY: SSF50998,Pfam: PF16640(Bacterial Ig-like domain (group 3))	OTHER	0
OG0000009	GCF_000016525.1|WP_048058636.1	SUPERFAMILY: SSF49373,SMART: SM00710,SMART: SM00710,SMART: SM00710,SMART: SM00710,SMART: SM00710,SMART: SM00710,SMART: SM00710,SMART: SM00710,SMART: SM00710,SMART: SM00710,SMART: SM00710,SMART: SM00710,SMART: SM00710,SMART: SM00710,SMART: SM00710,Pfam: PF13229(Right handed beta helix region),Pfam: PF13229(Right handed beta helix region),TIGRFAM: TIGR03804(para_beta_helix: parallel beta-helix repe…	SP(Sec/SPI)	0
OG0000009	GCF_000016525.1|WP_048058645.1	Gene3D: G3DSA:2.160.20.10,SUPERFAMILY: SSF51126,SUPERFAMILY: SSF51126,Gene3D: G3DSA:2.160.20.10,Gene3D: G3DSA:2.60.40.10	SP(Sec/SPI)	0
OG0000009	GCF_000016525.1|WP_048058647.1	Gene3D: G3DSA:2.160.20.10,Gene3D: G3DSA:2.160.20.10,SUPERFAMILY: SSF51126,SMART: SM00710,SMART: SM00710,SMART: SM00710,SMART: SM00710,SMART: SM00710,SMART: SM00710,SMART: SM00710,SMART: SM00710,SMART: SM00710,SMART: SM00710,SMART: SM00710,SMART: SM00710,SMART: SM00710,SUPERFAMILY: SSF51126,ProSiteProfiles: PS51257(Prokaryotic membrane lipoprotein lipid attachment site profile.),SUPERFAMILY: SSF51…	LIPO(Sec/SPII)	0
OG0000009	GCF_000016525.1|WP_048058649.1	Gene3D: G3DSA:1.20.5.320,MobiDBLite: mobidb-lite(consensus disorder prediction)	OTHER	0
OG0000009	GCF_000016525.1|WP_048058650.1	ProSitePatterns: PS00139(Eukaryotic thiol (cysteine) proteases cysteine active site.),SUPERFAMILY: SSF51126,ProSitePatterns: PS00639(Eukaryotic thiol (cysteine) proteases histidine active site.),CDD: cd02619(Peptidase_C1),Gene3D: G3DSA:3.90.70.10,SUPERFAMILY: SSF54001,Pfam: PF18560(Lectin like domain),Pfam: PF16640(Bacterial Ig-like domain (group 3)),Pfam: PF16640(Bacterial Ig-like domain (group …	SP(Sec/SPI)	0
OG0000009	GCF_000016525.1|WP_048058658.1	Pfam: PF16640(Bacterial Ig-like domain (group 3)),Pfam: PF16640(Bacterial Ig-like domain (group 3)),Pfam: PF16640(Bacterial Ig-like domain (group 3)),SMART: SM00710,SMART: SM00710,SMART: SM00710,SMART: SM00710,SMART: SM00710,SMART: SM00710,SMART: SM00710,SMART: SM00710,SMART: SM00710,SMART: SM00710,SMART: SM00710,SMART: SM00710,SMART: SM00710,SMART: SM00710,SMART: SM00710,SMART: SM00710,SMART: SM…	OTHER	0
OG0000009	GCF_000016525.1|WP_048058691.1	Pfam: PF13229(Right handed beta helix region),MobiDBLite: mobidb-lite(consensus disorder prediction),SMART: SM00710,SMART: SM00710,SMART: SM00710,SMART: SM00710,SMART: SM00710,SMART: SM00710,SMART: SM00710,SMART: SM00710,TIGRFAM: TIGR03804(para_beta_helix: parallel beta-helix repeat),TIGRFAM: TIGR03804(para_beta_helix: parallel beta-helix repeat),MobiDBLite: mobidb-lite(consensus disorder predict…	SP(Sec/SPI)	1
OG0000009	GCF_000016525.1|WP_048058698.1		SP(Sec/SPI)	0
OG0000009	GCF_000016525.1|WP_052287718.1	Gene3D: G3DSA:2.60.40.10,SUPERFAMILY: SSF49373	SP(Sec/SPI)	0
OG0000009	GCF_000251105.1|WP_014404919.1	Gene3D: G3DSA:3.40.50.880,Pfam: PF05630(Necrosis inducing protein (NPP1)),Pfam: PF13620(Carboxypeptidase regulatory-like domain),SUPERFAMILY: SSF52317,Gene3D: G3DSA:2.60.40.10,CDD: cd03143(A4_beta-galactosidase_middle_domain),SUPERFAMILY: SSF49464	SP(Sec/SPI)	0
OG0000019	GCF_000008645.1|WP_010876356.1	Pfam: PF11824(Protein of unknown function (DUF3344)),Gene3D: G3DSA:2.60.40.10,Pfam: PF07705(CARDB)	SP(Sec/SPI)	0
OG0000019	GCF_000008645.1|WP_010876626.1	Gene3D: G3DSA:2.60.40.10,ProSiteProfiles: PS50093(Polycystic kidney disease (PKD) domain profile.),Gene3D: G3DSA:2.60.40.10,CDD: cd00146(PKD),Pfam: PF07705(CARDB),SUPERFAMILY: SSF49299,SMART: SM00089,Pfam: PF00801(PKD domain)	SP(Sec/SPI)	0
OG0000019	GCF_000008645.1|WP_048061239.1	Pfam: PF11824(Protein of unknown function (DUF3344))	SP(Sec/SPI)	0
OG0000019	GCF_000016525.1|WP_011954221.1	MobiDBLite: mobidb-lite(consensus disorder prediction),Gene3D: G3DSA:2.160.20.10,MobiDBLite: mobidb-lite(consensus disorder prediction),SUPERFAMILY: SSF51126,SUPERFAMILY: SSF51126,MobiDBLite: mobidb-lite(consensus disorder prediction),MobiDBLite: mobidb-lite(consensus disorder prediction),SMART: SM00710,SMART: SM00710,SMART: SM00710,SMART: SM00710,SMART: SM00710,SMART: SM00710,SMART: SM00710,SMAR…	SP(Sec/SPI)	1
OG0000019	GCF_000166095.1|WP_013413198.1	SUPERFAMILY: SSF51126,Pfam: PF02415(Chlamydia polymorphic membrane protein (Chlamydia_PMP) repeat),Gene3D: G3DSA:2.160.20.10,SUPERFAMILY: SSF51126	SP(Sec/SPI)	0
OG0000019	GCF_000166095.1|WP_013413306.1	TIGRFAM: TIGR03804(para_beta_helix: parallel beta-helix repeat),Pfam: PF05048(Periplasmic copper-binding protein (NosD)),Pfam: PF05048(Periplasmic copper-binding protein (NosD)),SMART: SM00722,SMART: SM00722,Gene3D: G3DSA:2.160.20.10,SMART: SM00710,SMART: SM00710,SMART: SM00710,SMART: SM00710,SMART: SM00710,SMART: SM00710,SMART: SM00710,SMART: SM00710,SUPERFAMILY: SSF51126	SP(Sec/SPI)	0
OG0000019	GCF_000166095.1|WP_013413411.1	Pfam: PF11824(Protein of unknown function (DUF3344))	SP(Sec/SPI)	0
OG0000019	GCF_000166095.1|WP_013413454.1		SP(Sec/SPI)	0
OG0000019	GCF_000166095.1|WP_013413692.1	SUPERFAMILY: SSF52317,Pfam: PF09825(Biotin-protein ligase, N terminal),Gene3D: G3DSA:3.40.50.880,Pfam: PF09373(Pseudomurein-binding repeat)	SP(Sec/SPI)	0
OG0000019	GCF_000166095.1|WP_013414014.1	Gene3D: G3DSA:2.130.10.10,Pfam: PF01345(Domain of unknown function DUF11),TIGRFAM: TIGR01451(B_ant_repeat: conserved repeat domain),Gene3D: G3DSA:2.160.20.10,SUPERFAMILY: SSF51126,Gene3D: G3DSA:2.60.40.1220,SUPERFAMILY: SSF63829	SP(Sec/SPI)	1
OG0000019	GCF_000166095.1|WP_013414047.1	SUPERFAMILY: SSF51126,TIGRFAM: TIGR01376(POMP_repeat: chlamydial polymorphic outer membrane protein repeat),Gene3D: G3DSA:2.160.20.10	SP(Sec/SPI)	0
OG0000019	GCF_000166095.1|WP_013414075.1	Pfam: PF07705(CARDB),Gene3D: G3DSA:3.40.50.1460,SUPERFAMILY: SSF52129,Pfam: PF00656(Caspase domain)	SP(Sec/SPI)	0
OG0000019	GCF_000166095.1|WP_013414134.1	Gene3D: G3DSA:3.20.20.80,SUPERFAMILY: SSF51445,Pfam: PF00704(Glycosyl hydrolases family 18)	SP(Sec/SPI)	0
OG0000019	GCF_000166095.1|WP_013414214.1		SP(Sec/SPI)	0
OG0000019	GCF_000166095.1|WP_013414216.1	Gene3D: G3DSA:2.60.40.10	OTHER	0
OG0000019	GCF_000166095.1|WP_013414225.1	Gene3D: G3DSA:2.160.20.10,Pfam: PF02415(Chlamydia polymorphic membrane protein (Chlamydia_PMP) repeat),Pfam: PF02415(Chlamydia polymorphic membrane protein (Chlamydia_PMP) repeat),SUPERFAMILY: SSF51126	OTHER	0
OG0000019	GCF_000166095.1|WP_048060592.1	Gene3D: G3DSA:2.60.40.10,Gene3D: G3DSA:2.60.40.10	SP(Sec/SPI)	0
OG0000019	GCF_000166095.1|WP_048060611.1	Pfam: PF05048(Periplasmic copper-binding protein (NosD)),Gene3D: G3DSA:2.60.40.10,SMART: SM00710,SMART: SM00710,SMART: SM00710,SMART: SM00710,SMART: SM00710,SMART: SM00710,SMART: SM00710,SUPERFAMILY: SSF51126,Gene3D: G3DSA:2.160.20.10,SMART: SM00722,SMART: SM00722	SP(Sec/SPI)	0
OG0000019	GCF_000166095.1|WP_048060615.1	TIGRFAM: TIGR01451(B_ant_repeat: conserved repeat domain),TIGRFAM: TIGR01451(B_ant_repeat: conserved repeat domain),Gene3D: G3DSA:2.60.40.1220,Pfam: PF01345(Domain of unknown function DUF11),Pfam: PF01345(Domain of unknown function DUF11),Pfam: PF07705(CARDB),Gene3D: G3DSA:2.60.40.10,Gene3D: G3DSA:2.60.40.10	OTHER	1
OG0000019	GCF_000166095.1|WP_052293464.1	TIGRFAM: TIGR01376(POMP_repeat: chlamydial polymorphic outer membrane protein repeat),SUPERFAMILY: SSF51126	OTHER	0
OG0000019	GCF_000166095.1|WP_083790782.1	Pfam: PF13229(Right handed beta helix region),SUPERFAMILY: SSF51126,Gene3D: G3DSA:2.160.20.10	OTHER	0
OG0000019	GCF_000251105.1|WP_014406230.1	Pfam: PF11824(Protein of unknown function (DUF3344))	OTHER	1
OG0000019	GCF_000251105.1|WP_014406260.1	CDD: cd00146(PKD),Pfam: PF11824(Protein of unknown function (DUF3344)),Pfam: PF11824(Protein of unknown function (DUF3344)),Pfam: PF11824(Protein of unknown function (DUF3344)),ProSiteProfiles: PS50093(Polycystic kidney disease (PKD) domain profile.),Gene3D: G3DSA:2.60.40.10,Gene3D: G3DSA:2.60.40.10,SUPERFAMILY: SSF49299,CDD: cd00146(PKD),ProSiteProfiles: PS50093(Polycystic kidney disease (PKD) d…	OTHER	1
OG0000019	GCF_000251105.1|WP_014406268.1	Pfam: PF11824(Protein of unknown function (DUF3344)),Gene3D: G3DSA:2.60.40.10,Gene3D: G3DSA:2.60.40.10,Pfam: PF07705(CARDB),Pfam: PF07705(CARDB)	OTHER	2
OG0000019	GCF_000251105.1|WP_052322802.1	Pfam: PF07705(CARDB),Pfam: PF11824(Protein of unknown function (DUF3344)),Pfam: PF11824(Protein of unknown function (DUF3344)),CDD: cd00146(PKD),Gene3D: G3DSA:2.60.40.10,Gene3D: G3DSA:2.60.40.10,Gene3D: G3DSA:2.60.40.10,Gene3D: G3DSA:2.60.40.10,Gene3D: G3DSA:2.60.40.10,ProSiteProfiles: PS50093(Polycystic kidney disease (PKD) domain profile.),SUPERFAMILY: SSF49299,CDD: cd00146(PKD),SMART: SM00089,…	OTHER	2
OG0000019	GCF_002201915.1|WP_088335517.1	SUPERFAMILY: SSF51445,Gene3D: G3DSA:3.20.20.80	SP(Sec/SPI)	3
OG0000019	GCF_900095295.1|WP_071907536.1		SP(Sec/SPI)	0
OG0000044	GCF_000008645.1|WP_010875996.1	SUPERFAMILY: SSF54001,SMART: SM00460,Pfam: PF09373(Pseudomurein-binding repeat),Pfam: PF09373(Pseudomurein-binding repeat),Pfam: PF09373(Pseudomurein-binding repeat),Gene3D: G3DSA:3.20.20.80,SUPERFAMILY: SSF51445,MobiDBLite: mobidb-lite(consensus disorder prediction),Pfam: PF01841(Transglutaminase-like superfamily),Gene3D: G3DSA:3.10.620.30	SP(Sec/SPI)	0
OG0000044	GCF_000008645.1|WP_010875998.1	Pfam: PF01841(Transglutaminase-like superfamily),Gene3D: G3DSA:3.10.620.30,SUPERFAMILY: SSF54001,Pfam: PF09373(Pseudomurein-binding repeat),Pfam: PF09373(Pseudomurein-binding repeat),Pfam: PF09373(Pseudomurein-binding repeat),Pfam: PF09373(Pseudomurein-binding repeat),Pfam: PF09373(Pseudomurein-binding repeat),SMART: SM00460	SP(Sec/SPI)	0
OG0000044	GCF_000008645.1|WP_010876051.1	Gene3D: G3DSA:3.10.620.30,MobiDBLite: mobidb-lite(consensus disorder prediction),Pfam: PF01841(Transglutaminase-like superfamily),Pfam: PF09373(Pseudomurein-binding repeat),Pfam: PF09373(Pseudomurein-binding repeat),Pfam: PF09373(Pseudomurein-binding repeat),Pfam: PF09373(Pseudomurein-binding repeat),SUPERFAMILY: SSF54001,SMART: SM00460	SP(Sec/SPI)	0
OG0000044	GCF_000008645.1|WP_010876430.1	Pfam: PF01841(Transglutaminase-like superfamily),SMART: SM00460,Pfam: PF09373(Pseudomurein-binding repeat),Pfam: PF09373(Pseudomurein-binding repeat),Pfam: PF09373(Pseudomurein-binding repeat),SUPERFAMILY: SSF54001,Gene3D: G3DSA:3.10.620.30	SP(Sec/SPI)	0
OG0000044	GCF_000008645.1|WP_010876478.1	SUPERFAMILY: SSF54001,Pfam: PF01841(Transglutaminase-like superfamily),SMART: SM00460,Gene3D: G3DSA:3.10.620.30	SP(Sec/SPI)	0
OG0000044	GCF_000013445.1|WP_011449548.1	Pfam: PF01841(Transglutaminase-like superfamily),SUPERFAMILY: SSF54001,Gene3D: G3DSA:3.10.620.30,SMART: SM00460	OTHER	0
OG0000044	GCF_000013445.1|WP_083758432.1	SUPERFAMILY: SSF54001,Gene3D: G3DSA:3.10.620.30,Pfam: PF01841(Transglutaminase-like superfamily),SMART: SM00460	SP(Sec/SPI)	0
OG0000044	GCF_000166095.1|WP_052293478.1	Pfam: PF01841(Transglutaminase-like superfamily),SUPERFAMILY: SSF54001,Pfam: PF09373(Pseudomurein-binding repeat),Pfam: PF09373(Pseudomurein-binding repeat),Pfam: PF09373(Pseudomurein-binding repeat),Pfam: PF09373(Pseudomurein-binding repeat),Gene3D: G3DSA:3.20.20.80,Pfam: PF00704(Glycosyl hydrolases family 18),SUPERFAMILY: SSF51445,SMART: SM00460,Gene3D: G3DSA:3.10.620.30	OTHER	0
OG0000044	GCF_000251105.1|WP_052322775.1	MobiDBLite: mobidb-lite(consensus disorder prediction),MobiDBLite: mobidb-lite(consensus disorder prediction),SUPERFAMILY: SSF54001,Gene3D: G3DSA:3.10.620.30,Pfam: PF01841(Transglutaminase-like superfamily)	OTHER	0
OG0000044	GCF_002201915.1|WP_088335778.1	Gene3D: G3DSA:3.10.620.30,Pfam: PF01841(Transglutaminase-like superfamily),SMART: SM00460,SUPERFAMILY: SSF54001	SP(Sec/SPI)	0
OG0000044	GCF_002201915.1|WP_088336112.1	Gene3D: G3DSA:3.10.620.30,SMART: SM00460,SUPERFAMILY: SSF54001,Pfam: PF01841(Transglutaminase-like superfamily)	SP(Sec/SPI)	0
OG0000044	GCF_900095295.1|WP_071905947.1	Pfam: PF01841(Transglutaminase-like superfamily),SUPERFAMILY: SSF54001,SMART: SM00460,Gene3D: G3DSA:3.10.620.30	OTHER	0
OG0000044	GCF_900095295.1|WP_071906449.1	Gene3D: G3DSA:3.20.20.80,SUPERFAMILY: SSF51445,Pfam: PF13200(Putative glycosyl hydrolase domain)	SP(Sec/SPI)	0
OG0000044	GCF_900095295.1|WP_071906450.1	Pfam: PF13200(Putative glycosyl hydrolase domain),SUPERFAMILY: SSF51445,MobiDBLite: mobidb-lite(consensus disorder prediction),Gene3D: G3DSA:3.20.20.80,MobiDBLite: mobidb-lite(consensus disorder prediction)	SP(Sec/SPI)	0
OG0000044	GCF_900095295.1|WP_071906522.1	Gene3D: G3DSA:3.10.620.30,Pfam: PF01841(Transglutaminase-like superfamily),SMART: SM00460,SUPERFAMILY: SSF54001	OTHER	0
OG0000044	GCF_900095295.1|WP_071906564.1	SUPERFAMILY: SSF51445	SP(Sec/SPI)	0
OG0000044	GCF_900095295.1|WP_071907528.1	MobiDBLite: mobidb-lite(consensus disorder prediction),Gene3D: G3DSA:3.10.620.30,SUPERFAMILY: SSF54001,SMART: SM00460,Pfam: PF01841(Transglutaminase-like superfamily),Pfam: PF09373(Pseudomurein-binding repeat),Pfam: PF09373(Pseudomurein-binding repeat),Pfam: PF09373(Pseudomurein-binding repeat)	SP(Sec/SPI)	0
OG0000044	GCF_900095295.1|WP_084789996.1	Gene3D: G3DSA:3.20.20.80,SMART: SM00460,Gene3D: G3DSA:3.10.620.30,Pfam: PF09373(Pseudomurein-binding repeat),Pfam: PF09373(Pseudomurein-binding repeat),SUPERFAMILY: SSF51445,MobiDBLite: mobidb-lite(consensus disorder prediction),SUPERFAMILY: SSF54001,Pfam: PF13200(Putative glycosyl hydrolase domain),Pfam: PF01841(Transglutaminase-like superfamily)	OTHER	0
OG0000044	GCF_900095295.1|WP_084790034.1	SUPERFAMILY: SSF51445,MobiDBLite: mobidb-lite(consensus disorder prediction),Pfam: PF01841(Transglutaminase-like superfamily),SMART: SM00460,Gene3D: G3DSA:3.20.20.80,Pfam: PF13200(Putative glycosyl hydrolase domain),SUPERFAMILY: SSF54001,MobiDBLite: mobidb-lite(consensus disorder prediction),Pfam: PF09373(Pseudomurein-binding repeat),Gene3D: G3DSA:3.10.620.30	OTHER	0
OG0000044	GCF_900095295.1|WP_084790047.1	Gene3D: G3DSA:3.10.620.30,SUPERFAMILY: SSF54001,Pfam: PF01841(Transglutaminase-like superfamily)	OTHER	0
OG0000203	GCF_000008645.1|WP_010875705.1		OTHER	1
OG0000203	GCF_000008645.1|WP_010875713.1	Coils: Coil	OTHER	0
OG0000203	GCF_000008645.1|WP_010875715.1	CDD: cd00146(PKD),ProSiteProfiles: PS50093(Polycystic kidney disease (PKD) domain profile.),SUPERFAMILY: SSF49299,Pfam: PF00801(PKD domain),Gene3D: G3DSA:2.60.40.10,Pfam: PF09373(Pseudomurein-binding repeat),Pfam: PF09373(Pseudomurein-binding repeat),SMART: SM00089	SP(Sec/SPI)	0
OG0000203	GCF_000008645.1|WP_010875726.1	CDD: cd00146(PKD),Pfam: PF09373(Pseudomurein-binding repeat),Pfam: PF09373(Pseudomurein-binding repeat),Gene3D: G3DSA:2.60.40.10,SUPERFAMILY: SSF49299,ProSiteProfiles: PS50093(Polycystic kidney disease (PKD) domain profile.),Pfam: PF00801(PKD domain),SMART: SM00089	SP(Sec/SPI)	0
OG0000203	GCF_000008645.1|WP_010876355.1	SUPERFAMILY: SSF49299,Gene3D: G3DSA:2.160.20.10,SUPERFAMILY: SSF51126,CDD: cd00146(PKD),Pfam: PF05048(Periplasmic copper-binding protein (NosD)),Pfam: PF05048(Periplasmic copper-binding protein (NosD)),ProSiteProfiles: PS50093(Polycystic kidney disease (PKD) domain profile.),CDD: cd00146(PKD),Pfam: PF00801(PKD domain),Pfam: PF00801(PKD domain),Gene3D: G3DSA:2.60.40.10,Gene3D: G3DSA:2.160.20.10,Pf…	OTHER	0
OG0000203	GCF_000008645.1|WP_010877123.1	Gene3D: G3DSA:2.60.40.10,Gene3D: G3DSA:2.60.40.10,Pfam: PF06739(Beta-propeller repeat),Pfam: PF06739(Beta-propeller repeat),Pfam: PF06739(Beta-propeller repeat),Pfam: PF06739(Beta-propeller repeat),Pfam: PF06739(Beta-propeller repeat),Pfam: PF06739(Beta-propeller repeat),Pfam: PF06739(Beta-propeller repeat),SUPERFAMILY: SSF101898	SP(Sec/SPI)	0
OG0000203	GCF_000008645.1|WP_013295924.1		OTHER	1
OG0000203	GCF_000008645.1|WP_013295926.1		OTHER	0
OG0000203	GCF_000008645.1|WP_048060889.1	SMART: SM00722,SMART: SM00710,SMART: SM00710,SMART: SM00710,SMART: SM00710,SMART: SM00710,TIGRFAM: TIGR03804(para_beta_helix: parallel beta-helix repeat),TIGRFAM: TIGR03804(para_beta_helix: parallel beta-helix repeat),Gene3D: G3DSA:2.160.20.10,Gene3D: G3DSA:2.160.20.10,Pfam: PF05048(Periplasmic copper-binding protein (NosD)),SUPERFAMILY: SSF51126,SUPERFAMILY: SSF53474,Pfam: PF09373(Pseudomurein-b…	SP(Sec/SPI)	0
OG0000203	GCF_000008645.1|WP_048061177.1		OTHER	0
OG0000203	GCF_900095295.1|WP_071905692.1	SUPERFAMILY: SSF51126,Pfam: PF13229(Right handed beta helix region),Gene3D: G3DSA:2.160.20.10,TIGRFAM: TIGR03804(para_beta_helix: parallel beta-helix repeat),SMART: SM00710,SMART: SM00710,SMART: SM00710,SMART: SM00710	OTHER	0
OG0001302	GCF_000008645.1|WP_010875940.1	ProSiteProfiles: PS51257(Prokaryotic membrane lipoprotein lipid attachment site profile.),Pfam: PF09373(Pseudomurein-binding repeat),Pfam: PF09373(Pseudomurein-binding repeat)	LIPO(Sec/SPII)	0
OG0001302	GCF_000008645.1|WP_010876162.1	Pfam: PF09373(Pseudomurein-binding repeat)	SP(Sec/SPI)	0
OG0001302	GCF_000016525.1|WP_011953781.1	Pfam: PF13240(zinc-ribbon domain)	OTHER	1
OG0001302	GCF_900095295.1|WP_071906605.1	Pfam: PF09373(Pseudomurein-binding repeat),Pfam: PF13240(zinc-ribbon domain)	OTHER	1
OG0001486	GCF_000008645.1|WP_010875756.1	Pfam: PF09373(Pseudomurein-binding repeat),ProSiteProfiles: PS50096(IQ motif profile.)	SP(Sec/SPI)	0
OG0001486	GCF_000008645.1|WP_010876484.1	Pfam: PF09373(Pseudomurein-binding repeat),Pfam: PF09373(Pseudomurein-binding repeat)	SP(Sec/SPI)	0
OG0001486	GCF_000016525.1|WP_011953874.1		SP(Sec/SPI)	1
OG0001532	GCF_000008645.1|WP_010876671.1	SUPERFAMILY: SSF54001,Pfam: PF01841(Transglutaminase-like superfamily),SMART: SM00460,Gene3D: G3DSA:3.10.620.30	OTHER	0
OG0001532	GCF_900095295.1|WP_071907075.1	SUPERFAMILY: SSF54001,SMART: SM00460,Pfam: PF01841(Transglutaminase-like superfamily),Gene3D: G3DSA:3.10.620.30	SP(Sec/SPI)	0
OG0001532	GCF_900095295.1|WP_071908110.1	Gene3D: G3DSA:3.10.620.30,SMART: SM00460,Pfam: PF01841(Transglutaminase-like superfamily),SUPERFAMILY: SSF54001	SP(Sec/SPI)	0
OG0001565	GCF_000008645.1|WP_048060751.1	Pfam: PF09373(Pseudomurein-binding repeat),Pfam: PF09373(Pseudomurein-binding repeat)	OTHER	0
OG0001565	GCF_000166095.1|WP_013413273.1		OTHER	0
OG0001565	GCF_900095295.1|WP_071906892.1		OTHER	0

## Sheet: sheet_5_regulon
#OG	Protein accession	InterProScan	SignalP5	TMHMM
OG0000007	GCF_000008645.1|WP_010876717.1	SMART: SM00382,Gene3D: G3DSA:3.40.50.300,SUPERFAMILY: SSF52540,CDD: cd03265(ABC_DrrA),Pfam: PF13732(Domain of unknown function (DUF4162)),ProSiteProfiles: PS50893(ATP-binding cassette, ABC transporter-type domain profile.),Pfam: PF00005(ABC transporter),ProSitePatterns: PS00211(ABC transporters family signature.),TIGRFAM: TIGR01188(drrA: daunorubicin resistance ABC transporter, ATP-binding protei…	OTHER	0
OG0000007	GCF_000008645.1|WP_010876982.1	Pfam: PF00005(ABC transporter),SUPERFAMILY: SSF52540,Gene3D: G3DSA:3.40.50.300,Pfam: PF13732(Domain of unknown function (DUF4162)),ProSiteProfiles: PS50893(ATP-binding cassette, ABC transporter-type domain profile.),SMART: SM00382	OTHER	0
OG0000007	GCF_000008645.1|WP_010877097.1	SUPERFAMILY: SSF52540,TIGRFAM: TIGR01188(drrA: daunorubicin resistance ABC transporter, ATP-binding protein),Gene3D: G3DSA:3.40.50.300,Pfam: PF13732(Domain of unknown function (DUF4162)),Pfam: PF00005(ABC transporter),SMART: SM00382,ProSitePatterns: PS00211(ABC transporters family signature.),ProSiteProfiles: PS50893(ATP-binding cassette, ABC transporter-type domain profile.)	OTHER	0
OG0000007	GCF_000011185.1|WP_010916279.1	Pfam: PF00005(ABC transporter),SUPERFAMILY: SSF52540,Gene3D: G3DSA:3.40.50.300,CDD: cd03230(ABC_DR_subfamily_A),ProSitePatterns: PS00211(ABC transporters family signature.),SMART: SM00382,ProSiteProfiles: PS50893(ATP-binding cassette, ABC transporter-type domain profile.)	OTHER	0
OG0000007	GCF_000011185.1|WP_010916405.1	SMART: SM00382,SUPERFAMILY: SSF52540,Pfam: PF00005(ABC transporter),Gene3D: G3DSA:3.40.50.300,ProSiteProfiles: PS50893(ATP-binding cassette, ABC transporter-type domain profile.),CDD: cd03230(ABC_DR_subfamily_A)	OTHER	0
OG0000007	GCF_000011185.1|WP_010916421.1	Gene3D: G3DSA:3.40.50.300,ProSiteProfiles: PS50893(ATP-binding cassette, ABC transporter-type domain profile.),ProSitePatterns: PS00211(ABC transporters family signature.),Pfam: PF00005(ABC transporter),CDD: cd03230(ABC_DR_subfamily_A),SUPERFAMILY: SSF52540,SMART: SM00382	OTHER	0
OG0000007	GCF_000011185.1|WP_010916785.1	ProSitePatterns: PS00211(ABC transporters family signature.),Pfam: PF00005(ABC transporter),Gene3D: G3DSA:3.40.50.300,SMART: SM00382,SUPERFAMILY: SSF52540,ProSiteProfiles: PS50893(ATP-binding cassette, ABC transporter-type domain profile.)	OTHER	0
OG0000007	GCF_000011185.1|WP_010917193.1	SUPERFAMILY: SSF52540,Pfam: PF13732(Domain of unknown function (DUF4162)),ProSitePatterns: PS00211(ABC transporters family signature.),Pfam: PF00005(ABC transporter),ProSiteProfiles: PS50893(ATP-binding cassette, ABC transporter-type domain profile.),SMART: SM00382,TIGRFAM: TIGR01188(drrA: daunorubicin resistance ABC transporter, ATP-binding protein),Gene3D: G3DSA:3.40.50.300	OTHER	0
OG0000007	GCF_000011185.1|WP_010917217.1	Gene3D: G3DSA:3.40.50.300,ProSiteProfiles: PS50893(ATP-binding cassette, ABC transporter-type domain profile.),SUPERFAMILY: SSF52540,CDD: cd03230(ABC_DR_subfamily_A),SMART: SM00382,Pfam: PF00005(ABC transporter)	OTHER	0
OG0000007	GCF_000011185.1|WP_010917297.1	Pfam: PF00005(ABC transporter),ProSiteProfiles: PS50893(ATP-binding cassette, ABC transporter-type domain profile.),ProSitePatterns: PS00211(ABC transporters family signature.),Gene3D: G3DSA:3.40.50.300,SUPERFAMILY: SSF52540,SMART: SM00382	OTHER	0
OG0000007	GCF_000011185.1|WP_010917625.1	SUPERFAMILY: SSF52540,ProSiteProfiles: PS50893(ATP-binding cassette, ABC transporter-type domain profile.),Pfam: PF00005(ABC transporter),ProSitePatterns: PS00211(ABC transporters family signature.),Gene3D: G3DSA:3.40.50.300,SMART: SM00382	OTHER	0
OG0000007	GCF_000013445.1|WP_011447248.1	Pfam: PF00005(ABC transporter),Pfam: PF13732(Domain of unknown function (DUF4162)),ProSitePatterns: PS00211(ABC transporters family signature.),ProSiteProfiles: PS50893(ATP-binding cassette, ABC transporter-type domain profile.),SMART: SM00382,SUPERFAMILY: SSF52540,TIGRFAM: TIGR01188(drrA: daunorubicin resistance ABC transporter, ATP-binding protein),Gene3D: G3DSA:3.40.50.300	OTHER	0
OG0000007	GCF_000013445.1|WP_011447289.1	TIGRFAM: TIGR01188(drrA: daunorubicin resistance ABC transporter, ATP-binding protein),SUPERFAMILY: SSF52540,ProSiteProfiles: PS50893(ATP-binding cassette, ABC transporter-type domain profile.),ProSitePatterns: PS00211(ABC transporters family signature.),SMART: SM00382,Gene3D: G3DSA:3.40.50.300,Pfam: PF00005(ABC transporter)	OTHER	0
OG0000007	GCF_000013445.1|WP_011447309.1	SUPERFAMILY: SSF52540,ProSitePatterns: PS00211(ABC transporters family signature.),Pfam: PF00005(ABC transporter),ProSiteProfiles: PS50893(ATP-binding cassette, ABC transporter-type domain profile.),TIGRFAM: TIGR01188(drrA: daunorubicin resistance ABC transporter, ATP-binding protein),SMART: SM00382,Gene3D: G3DSA:3.40.50.300	OTHER	0
OG0000007	GCF_000013445.1|WP_011447354.1	SUPERFAMILY: SSF52540,Gene3D: G3DSA:3.40.50.300,SMART: SM00382,ProSiteProfiles: PS50893(ATP-binding cassette, ABC transporter-type domain profile.),TIGRFAM: TIGR01188(drrA: daunorubicin resistance ABC transporter, ATP-binding protein),ProSitePatterns: PS00211(ABC transporters family signature.),Pfam: PF00005(ABC transporter),Pfam: PF13732(Domain of unknown function (DUF4162))	OTHER	0
OG0000007	GCF_000013445.1|WP_011448033.1	Pfam: PF00005(ABC transporter),ProSiteProfiles: PS50893(ATP-binding cassette, ABC transporter-type domain profile.),CDD: cd03230(ABC_DR_subfamily_A),SMART: SM00382,Gene3D: G3DSA:3.40.50.300,SUPERFAMILY: SSF52540	OTHER	0
OG0000007	GCF_000013445.1|WP_011448467.1	SMART: SM00382,Pfam: PF00005(ABC transporter),Gene3D: G3DSA:3.40.50.300,SUPERFAMILY: SSF52540,CDD: cd03230(ABC_DR_subfamily_A),ProSiteProfiles: PS50893(ATP-binding cassette, ABC transporter-type domain profile.),ProSitePatterns: PS00211(ABC transporters family signature.)	OTHER	0
OG0000007	GCF_000013445.1|WP_011448526.1	SUPERFAMILY: SSF52540,Pfam: PF13732(Domain of unknown function (DUF4162)),ProSitePatterns: PS00211(ABC transporters family signature.),TIGRFAM: TIGR01188(drrA: daunorubicin resistance ABC transporter, ATP-binding protein),Pfam: PF00005(ABC transporter),Gene3D: G3DSA:3.40.50.300,ProSiteProfiles: PS50893(ATP-binding cassette, ABC transporter-type domain profile.),SMART: SM00382	OTHER	0
OG0000007	GCF_000013445.1|WP_011449476.1	Gene3D: G3DSA:3.40.50.300,SUPERFAMILY: SSF52540,Pfam: PF00005(ABC transporter),ProSiteProfiles: PS50893(ATP-binding cassette, ABC transporter-type domain profile.),SMART: SM00382,ProSiteProfiles: PS51240(Nod factors export ATP-binding protein I nodI family profile.)	OTHER	0
OG0000007	GCF_000016525.1|WP_011953998.1	ProSiteProfiles: PS50893(ATP-binding cassette, ABC transporter-type domain profile.),ProSitePatterns: PS00211(ABC transporters family signature.),CDD: cd03268(ABC_BcrA_bacitracin_resist),SMART: SM00382,Pfam: PF00005(ABC transporter),SUPERFAMILY: SSF52540,Gene3D: G3DSA:3.40.50.300	OTHER	0
OG0000007	GCF_000016525.1|WP_011954385.1	SUPERFAMILY: SSF52540,ProSiteProfiles: PS50893(ATP-binding cassette, ABC transporter-type domain profile.),Pfam: PF00005(ABC transporter),ProSitePatterns: PS00211(ABC transporters family signature.),Gene3D: G3DSA:3.40.50.300,Pfam: PF13732(Domain of unknown function (DUF4162)),SMART: SM00382,TIGRFAM: TIGR01188(drrA: daunorubicin resistance ABC transporter, ATP-binding protein)	OTHER	0
OG0000007	GCF_000016525.1|WP_011954538.1	SMART: SM00382,SUPERFAMILY: SSF52540,Gene3D: G3DSA:3.40.50.300,Pfam: PF00005(ABC transporter),ProSitePatterns: PS00211(ABC transporters family signature.),ProSiteProfiles: PS50893(ATP-binding cassette, ABC transporter-type domain profile.)	OTHER	0
OG0000007	GCF_000017165.1|WP_012065985.1	Pfam: PF00005(ABC transporter),Gene3D: G3DSA:3.40.50.300,ProSitePatterns: PS00211(ABC transporters family signature.),SUPERFAMILY: SSF52540,ProSiteProfiles: PS50893(ATP-binding cassette, ABC transporter-type domain profile.),TIGRFAM: TIGR01188(drrA: daunorubicin resistance ABC transporter, ATP-binding protein),SMART: SM00382,CDD: cd03265(ABC_DrrA)	OTHER	0
OG0000007	GCF_000025285.1|WP_012940361.1	Pfam: PF00005(ABC transporter),ProSiteProfiles: PS50893(ATP-binding cassette, ABC transporter-type domain profile.),ProSitePatterns: PS00211(ABC transporters family signature.),SUPERFAMILY: SSF52540,Gene3D: G3DSA:3.40.50.300,SMART: SM00382,CDD: cd03230(ABC_DR_subfamily_A)	OTHER	0
OG0000007	GCF_000025285.1|WP_012940675.1	Gene3D: G3DSA:3.40.50.300,SMART: SM00382,Pfam: PF00005(ABC transporter),TIGRFAM: TIGR01188(drrA: daunorubicin resistance ABC transporter, ATP-binding protein),ProSitePatterns: PS00211(ABC transporters family signature.),ProSiteProfiles: PS50893(ATP-binding cassette, ABC transporter-type domain profile.),SUPERFAMILY: SSF52540	OTHER	0
OG0000007	GCF_000166095.1|WP_013413488.1	Gene3D: G3DSA:3.40.50.300,SMART: SM00382,ProSitePatterns: PS00211(ABC transporters family signature.),SUPERFAMILY: SSF52540,Pfam: PF13732(Domain of unknown function (DUF4162)),Pfam: PF00005(ABC transporter),CDD: cd03230(ABC_DR_subfamily_A),ProSiteProfiles: PS50893(ATP-binding cassette, ABC transporter-type domain profile.)	OTHER	0
OG0000007	GCF_000166095.1|WP_013413577.1	Gene3D: G3DSA:3.40.50.300,SMART: SM00382,ProSiteProfiles: PS50893(ATP-binding cassette, ABC transporter-type domain profile.),CDD: cd03265(ABC_DrrA),Pfam: PF00005(ABC transporter),TIGRFAM: TIGR01188(drrA: daunorubicin resistance ABC transporter, ATP-binding protein),Pfam: PF13732(Domain of unknown function (DUF4162)),SUPERFAMILY: SSF52540	OTHER	0
OG0000007	GCF_000166095.1|WP_013414070.1	Pfam: PF00005(ABC transporter),Gene3D: G3DSA:3.40.50.300,SMART: SM00382,ProSitePatterns: PS00211(ABC transporters family signature.),SUPERFAMILY: SSF52540,TIGRFAM: TIGR01188(drrA: daunorubicin resistance ABC transporter, ATP-binding protein),ProSiteProfiles: PS50893(ATP-binding cassette, ABC transporter-type domain profile.),Pfam: PF13732(Domain of unknown function (DUF4162))	OTHER	0
OG0000007	GCF_000251105.1|WP_014404738.1	Pfam: PF00005(ABC transporter),Pfam: PF13732(Domain of unknown function (DUF4162)),SMART: SM00382,SUPERFAMILY: SSF52540,CDD: cd03230(ABC_DR_subfamily_A),Gene3D: G3DSA:3.40.50.300,ProSiteProfiles: PS50893(ATP-binding cassette, ABC transporter-type domain profile.)	OTHER	0
OG0000007	GCF_000251105.1|WP_014404854.1	Pfam: PF00005(ABC transporter),ProSitePatterns: PS00211(ABC transporters family signature.),Gene3D: G3DSA:3.40.50.300,SMART: SM00382,ProSiteProfiles: PS50893(ATP-binding cassette, ABC transporter-type domain profile.),SUPERFAMILY: SSF52540	OTHER	0
OG0000007	GCF_000251105.1|WP_014405335.1	Pfam: PF00005(ABC transporter),Pfam: PF13732(Domain of unknown function (DUF4162)),SUPERFAMILY: SSF52540,ProSiteProfiles: PS50893(ATP-binding cassette, ABC transporter-type domain profile.),SMART: SM00382,CDD: cd03230(ABC_DR_subfamily_A),ProSitePatterns: PS00211(ABC transporters family signature.),Gene3D: G3DSA:3.40.50.300	OTHER	0
OG0000007	GCF_000251105.1|WP_014405394.1	Pfam: PF00005(ABC transporter),ProSiteProfiles: PS50893(ATP-binding cassette, ABC transporter-type domain profile.),Gene3D: G3DSA:3.40.50.300,CDD: cd03230(ABC_DR_subfamily_A),ProSitePatterns: PS00211(ABC transporters family signature.),SMART: SM00382,SUPERFAMILY: SSF52540	OTHER	0
OG0000007	GCF_000251105.1|WP_014405600.1	ProSitePatterns: PS00211(ABC transporters family signature.),Gene3D: G3DSA:3.40.50.300,SMART: SM00382,ProSiteProfiles: PS50893(ATP-binding cassette, ABC transporter-type domain profile.),SUPERFAMILY: SSF52540,Pfam: PF00005(ABC transporter),CDD: cd03230(ABC_DR_subfamily_A)	OTHER	0
OG0000007	GCF_000251105.1|WP_014405699.1	ProSiteProfiles: PS50893(ATP-binding cassette, ABC transporter-type domain profile.),Gene3D: G3DSA:3.40.50.300,SMART: SM00382,CDD: cd03230(ABC_DR_subfamily_A),Pfam: PF00005(ABC transporter),SUPERFAMILY: SSF52540,Pfam: PF13732(Domain of unknown function (DUF4162))	OTHER	0
OG0000007	GCF_000251105.1|WP_014405707.1	ProSiteProfiles: PS50893(ATP-binding cassette, ABC transporter-type domain profile.),SUPERFAMILY: SSF52540,Pfam: PF00005(ABC transporter),Pfam: PF13732(Domain of unknown function (DUF4162)),Gene3D: G3DSA:3.40.50.300,SMART: SM00382	OTHER	0
OG0000007	GCF_000251105.1|WP_014406121.1	SMART: SM00382,Gene3D: G3DSA:3.40.50.300,SUPERFAMILY: SSF52540,Pfam: PF00005(ABC transporter),ProSiteProfiles: PS50893(ATP-binding cassette, ABC transporter-type domain profile.),ProSitePatterns: PS00211(ABC transporters family signature.),ProSiteProfiles: PS51240(Nod factors export ATP-binding protein I nodI family profile.)	OTHER	0
OG0000007	GCF_000251105.1|WP_014406158.1	CDD: cd03230(ABC_DR_subfamily_A),Gene3D: G3DSA:3.40.50.300,Pfam: PF00005(ABC transporter),ProSiteProfiles: PS50893(ATP-binding cassette, ABC transporter-type domain profile.),SMART: SM00382,SUPERFAMILY: SSF52540	OTHER	0
OG0000007	GCF_000251105.1|WP_014406161.1	ProSitePatterns: PS00211(ABC transporters family signature.),ProSiteProfiles: PS50893(ATP-binding cassette, ABC transporter-type domain profile.),Pfam: PF00005(ABC transporter),SUPERFAMILY: SSF52540,SMART: SM00382,Gene3D: G3DSA:3.40.50.300,Pfam: PF13732(Domain of unknown function (DUF4162))	OTHER	0
OG0000007	GCF_000251105.1|WP_014406242.1	SUPERFAMILY: SSF52540,ProSiteProfiles: PS50893(ATP-binding cassette, ABC transporter-type domain profile.),Coils: Coil,CDD: cd03230(ABC_DR_subfamily_A),Pfam: PF00005(ABC transporter),Gene3D: G3DSA:3.40.50.300,SMART: SM00382	OTHER	0
OG0000007	GCF_000251105.1|WP_014406247.1	Gene3D: G3DSA:3.40.50.300,Pfam: PF13732(Domain of unknown function (DUF4162)),ProSiteProfiles: PS50893(ATP-binding cassette, ABC transporter-type domain profile.),SMART: SM00382,ProSitePatterns: PS00211(ABC transporters family signature.),SUPERFAMILY: SSF52540,Pfam: PF00005(ABC transporter)	OTHER	0
OG0000007	GCF_000251105.1|WP_014406284.1	ProSiteProfiles: PS50893(ATP-binding cassette, ABC transporter-type domain profile.),Pfam: PF13732(Domain of unknown function (DUF4162)),SUPERFAMILY: SSF52540,TIGRFAM: TIGR01188(drrA: daunorubicin resistance ABC transporter, ATP-binding protein),ProSitePatterns: PS00211(ABC transporters family signature.),Gene3D: G3DSA:3.40.50.300,Pfam: PF00005(ABC transporter),SMART: SM00382	OTHER	0
OG0000007	GCF_000251105.1|WP_014406612.1	Gene3D: G3DSA:3.40.50.300,SMART: SM00382,Pfam: PF13732(Domain of unknown function (DUF4162)),ProSiteProfiles: PS50893(ATP-binding cassette, ABC transporter-type domain profile.),Pfam: PF00005(ABC transporter),SUPERFAMILY: SSF52540	OTHER	0
OG0000007	GCF_000251105.1|WP_014406617.1	SUPERFAMILY: SSF52540,Coils: Coil,SMART: SM00382,ProSiteProfiles: PS50893(ATP-binding cassette, ABC transporter-type domain profile.),Pfam: PF13732(Domain of unknown function (DUF4162)),Pfam: PF00005(ABC transporter),Gene3D: G3DSA:3.40.50.300,MobiDBLite: mobidb-lite(consensus disorder prediction),TIGRFAM: TIGR01188(drrA: daunorubicin resistance ABC transporter, ATP-binding protein)	OTHER	0
OG0000007	GCF_000251105.1|WP_014406662.1	Gene3D: G3DSA:3.40.50.300,SUPERFAMILY: SSF52540,SMART: SM00382,Pfam: PF00005(ABC transporter),ProSiteProfiles: PS50893(ATP-binding cassette, ABC transporter-type domain profile.),CDD: cd03230(ABC_DR_subfamily_A)	OTHER	0
OG0000007	GCF_000251105.1|WP_014406826.1	SMART: SM00382,ProSiteProfiles: PS50893(ATP-binding cassette, ABC transporter-type domain profile.),Pfam: PF00005(ABC transporter),Gene3D: G3DSA:3.40.50.300,Pfam: PF13732(Domain of unknown function (DUF4162)),CDD: cd03230(ABC_DR_subfamily_A),SUPERFAMILY: SSF52540	OTHER	0
OG0000007	GCF_000251105.1|WP_014406828.1	ProSiteProfiles: PS50893(ATP-binding cassette, ABC transporter-type domain profile.),SUPERFAMILY: SSF52540,Pfam: PF00005(ABC transporter),ProSitePatterns: PS00211(ABC transporters family signature.),SMART: SM00382,Gene3D: G3DSA:3.40.50.300	OTHER	0
OG0000007	GCF_002201915.1|WP_088336068.1	ProSitePatterns: PS00211(ABC transporters family signature.),SMART: SM00382,ProSiteProfiles: PS50893(ATP-binding cassette, ABC transporter-type domain profile.),Pfam: PF00005(ABC transporter),Gene3D: G3DSA:3.40.50.300,SUPERFAMILY: SSF52540,CDD: cd03230(ABC_DR_subfamily_A)	OTHER	0
OG0000007	GCF_900095295.1|WP_071905707.1	Pfam: PF13732(Domain of unknown function (DUF4162)),SUPERFAMILY: SSF52540,TIGRFAM: TIGR01188(drrA: daunorubicin resistance ABC transporter, ATP-binding protein),SMART: SM00382,Pfam: PF00005(ABC transporter),ProSitePatterns: PS00211(ABC transporters family signature.),ProSiteProfiles: PS50893(ATP-binding cassette, ABC transporter-type domain profile.),Gene3D: G3DSA:3.40.50.300	OTHER	0
OG0000007	GCF_900095295.1|WP_071906354.1	SUPERFAMILY: SSF52540,SMART: SM00382,Gene3D: G3DSA:3.40.50.300,Pfam: PF00005(ABC transporter),ProSiteProfiles: PS50893(ATP-binding cassette, ABC transporter-type domain profile.)	OTHER	0
OG0000007	GCF_900095295.1|WP_071906796.1	TIGRFAM: TIGR01188(drrA: daunorubicin resistance ABC transporter, ATP-binding protein),Pfam: PF00005(ABC transporter),SUPERFAMILY: SSF52540,SMART: SM00382,ProSiteProfiles: PS50893(ATP-binding cassette, ABC transporter-type domain profile.),Coils: Coil,ProSitePatterns: PS00211(ABC transporters family signature.),Gene3D: G3DSA:3.40.50.300,Pfam: PF13732(Domain of unknown function (DUF4162))	OTHER	0
OG0000007	GCF_900095295.1|WP_071907151.1	ProSitePatterns: PS00211(ABC transporters family signature.),Coils: Coil,Gene3D: G3DSA:3.40.50.300,SMART: SM00382,Pfam: PF00005(ABC transporter),ProSiteProfiles: PS50893(ATP-binding cassette, ABC transporter-type domain profile.),SUPERFAMILY: SSF52540	OTHER	0
OG0000007	GCF_900095295.1|WP_071907531.1	ProSiteProfiles: PS50893(ATP-binding cassette, ABC transporter-type domain profile.),SUPERFAMILY: SSF52540,Gene3D: G3DSA:3.40.50.300,SMART: SM00382,ProSitePatterns: PS00211(ABC transporters family signature.),Pfam: PF13732(Domain of unknown function (DUF4162)),TIGRFAM: TIGR01188(drrA: daunorubicin resistance ABC transporter, ATP-binding protein),Pfam: PF00005(ABC transporter)	OTHER	0
OG0000007	GCF_900095295.1|WP_071907831.1	Pfam: PF00005(ABC transporter),Pfam: PF13732(Domain of unknown function (DUF4162)),SMART: SM00382,Gene3D: G3DSA:3.40.50.300,ProSiteProfiles: PS50893(ATP-binding cassette, ABC transporter-type domain profile.),SUPERFAMILY: SSF52540	OTHER	0
OG0000010	GCF_000008645.1|WP_048061197.1	Gene3D: G3DSA:3.30.70.20,SUPERFAMILY: SSF54862,ProSiteProfiles: PS51379(4Fe-4S ferredoxin-type iron-sulfur binding domain profile.),ProSitePatterns: PS00198(4Fe-4S ferredoxin-type iron-sulfur binding region signature.),ProSiteProfiles: PS51379(4Fe-4S ferredoxin-type iron-sulfur binding domain profile.),Pfam: PF14697(4Fe-4S dicluster domain),CDD: cd03110(SIMIBI_bact_arch)	OTHER	0
OG0000010	GCF_000008645.1|WP_048061279.1	Pfam: PF13237(4Fe-4S dicluster domain),Gene3D: G3DSA:3.30.70.20,ProSiteProfiles: PS51379(4Fe-4S ferredoxin-type iron-sulfur binding domain profile.),ProSitePatterns: PS00198(4Fe-4S ferredoxin-type iron-sulfur binding region signature.),SUPERFAMILY: SSF54862,ProSitePatterns: PS00198(4Fe-4S ferredoxin-type iron-sulfur binding region signature.),ProSiteProfiles: PS51379(4Fe-4S ferredoxin-type iron-s…	OTHER	0
OG0000010	GCF_000008645.1|WP_083750471.1	ProSitePatterns: PS00198(4Fe-4S ferredoxin-type iron-sulfur binding region signature.),Gene3D: G3DSA:3.30.70.20,Pfam: PF12838(4Fe-4S dicluster domain),ProSiteProfiles: PS51379(4Fe-4S ferredoxin-type iron-sulfur binding domain profile.),ProSiteProfiles: PS51379(4Fe-4S ferredoxin-type iron-sulfur binding domain profile.),SUPERFAMILY: SSF54862	OTHER	0
OG0000010	GCF_000011185.1|WP_010917252.1	Pfam: PF00037(4Fe-4S binding domain),Pfam: PF00037(4Fe-4S binding domain),Gene3D: G3DSA:3.30.70.20,ProSitePatterns: PS00198(4Fe-4S ferredoxin-type iron-sulfur binding region signature.),ProSiteProfiles: PS51379(4Fe-4S ferredoxin-type iron-sulfur binding domain profile.),SUPERFAMILY: SSF54862,Gene3D: G3DSA:3.30.70.20,ProSiteProfiles: PS51379(4Fe-4S ferredoxin-type iron-sulfur binding domain profil…	OTHER	0
OG0000010	GCF_000011185.1|WP_083755818.1	ProSiteProfiles: PS51379(4Fe-4S ferredoxin-type iron-sulfur binding domain profile.),ProSiteProfiles: PS51379(4Fe-4S ferredoxin-type iron-sulfur binding domain profile.),ProSitePatterns: PS00198(4Fe-4S ferredoxin-type iron-sulfur binding region signature.),PIRSF: PIRSF000068,Pfam: PF00037(4Fe-4S binding domain),Pfam: PF00037(4Fe-4S binding domain),SUPERFAMILY: SSF54862,Gene3D: G3DSA:3.30.70.20	OTHER	0
OG0000010	GCF_000013445.1|WP_011448151.1	ProSitePatterns: PS00198(4Fe-4S ferredoxin-type iron-sulfur binding region signature.),Gene3D: G3DSA:3.30.70.20,Gene3D: G3DSA:3.30.70.20,ProSiteProfiles: PS51379(4Fe-4S ferredoxin-type iron-sulfur binding domain profile.),CDD: cd03110(SIMIBI_bact_arch),ProSiteProfiles: PS51379(4Fe-4S ferredoxin-type iron-sulfur binding domain profile.),Pfam: PF00037(4Fe-4S binding domain),Pfam: PF00037(4Fe-4S bin…	OTHER	0
OG0000010	GCF_000013445.1|WP_011448497.1	Gene3D: G3DSA:3.30.70.20,ProSiteProfiles: PS51379(4Fe-4S ferredoxin-type iron-sulfur binding domain profile.),Gene3D: G3DSA:3.30.70.20,PRINTS: PR00352(3Fe-4S ferredoxin signature),PRINTS: PR00352(3Fe-4S ferredoxin signature),PRINTS: PR00352(3Fe-4S ferredoxin signature),ProSiteProfiles: PS51379(4Fe-4S ferredoxin-type iron-sulfur binding domain profile.),SUPERFAMILY: SSF54862,Pfam: PF13187(4Fe-4S d…	OTHER	0
OG0000010	GCF_000013445.1|WP_011448686.1	ProSitePatterns: PS00198(4Fe-4S ferredoxin-type iron-sulfur binding region signature.),ProSiteProfiles: PS51379(4Fe-4S ferredoxin-type iron-sulfur binding domain profile.),Gene3D: G3DSA:3.30.70.20,Gene3D: G3DSA:3.30.70.20,SUPERFAMILY: SSF54862,ProSiteProfiles: PS51379(4Fe-4S ferredoxin-type iron-sulfur binding domain profile.),Pfam: PF14697(4Fe-4S dicluster domain)	OTHER	0
OG0000010	GCF_000013445.1|WP_011448733.1	ProSiteProfiles: PS51379(4Fe-4S ferredoxin-type iron-sulfur binding domain profile.),Pfam: PF00037(4Fe-4S binding domain),ProSitePatterns: PS00198(4Fe-4S ferredoxin-type iron-sulfur binding region signature.),SUPERFAMILY: SSF46548,ProSiteProfiles: PS51379(4Fe-4S ferredoxin-type iron-sulfur binding domain profile.),ProSitePatterns: PS00198(4Fe-4S ferredoxin-type iron-sulfur binding region signatur…	OTHER	0
OG0000010	GCF_000013445.1|WP_011449343.1	ProSitePatterns: PS00198(4Fe-4S ferredoxin-type iron-sulfur binding region signature.),Gene3D: G3DSA:3.30.70.20,Gene3D: G3DSA:3.30.70.20,ProSiteProfiles: PS51379(4Fe-4S ferredoxin-type iron-sulfur binding domain profile.),SUPERFAMILY: SSF54862,Pfam: PF12838(4Fe-4S dicluster domain),ProSiteProfiles: PS51379(4Fe-4S ferredoxin-type iron-sulfur binding domain profile.)	OTHER	0
OG0000010	GCF_000016525.1|WP_004032316.1	Gene3D: G3DSA:3.30.70.20,Pfam: PF00037(4Fe-4S binding domain),ProSiteProfiles: PS51379(4Fe-4S ferredoxin-type iron-sulfur binding domain profile.),SUPERFAMILY: SSF54862,ProSitePatterns: PS00198(4Fe-4S ferredoxin-type iron-sulfur binding region signature.)	OTHER	0
OG0000010	GCF_000016525.1|WP_004033287.1	ProSitePatterns: PS00198(4Fe-4S ferredoxin-type iron-sulfur binding region signature.),SUPERFAMILY: SSF54862,Pfam: PF13237(4Fe-4S dicluster domain),ProSiteProfiles: PS51379(4Fe-4S ferredoxin-type iron-sulfur binding domain profile.),Gene3D: G3DSA:3.30.70.20,ProSiteProfiles: PS51379(4Fe-4S ferredoxin-type iron-sulfur binding domain profile.)	OTHER	0
OG0000010	GCF_000016525.1|WP_004033656.1	CDD: cd03110(SIMIBI_bact_arch),SUPERFAMILY: SSF54862,ProSiteProfiles: PS51379(4Fe-4S ferredoxin-type iron-sulfur binding domain profile.),ProSitePatterns: PS00198(4Fe-4S ferredoxin-type iron-sulfur binding region signature.),ProSiteProfiles: PS51379(4Fe-4S ferredoxin-type iron-sulfur binding domain profile.),Gene3D: G3DSA:3.30.70.20,Pfam: PF00037(4Fe-4S binding domain),Pfam: PF00037(4Fe-4S bindin…	OTHER	0
OG0000010	GCF_000016525.1|WP_011953754.1	Gene3D: G3DSA:3.30.70.20,ProSiteProfiles: PS51379(4Fe-4S ferredoxin-type iron-sulfur binding domain profile.),ProSitePatterns: PS00198(4Fe-4S ferredoxin-type iron-sulfur binding region signature.),Pfam: PF13237(4Fe-4S dicluster domain),ProSiteProfiles: PS51379(4Fe-4S ferredoxin-type iron-sulfur binding domain profile.),ProSitePatterns: PS00198(4Fe-4S ferredoxin-type iron-sulfur binding region sig…	OTHER	0
OG0000010	GCF_000016525.1|WP_011953987.1	Gene3D: G3DSA:3.30.70.20,ProSiteProfiles: PS51379(4Fe-4S ferredoxin-type iron-sulfur binding domain profile.),ProSiteProfiles: PS51379(4Fe-4S ferredoxin-type iron-sulfur binding domain profile.),Pfam: PF00037(4Fe-4S binding domain),ProSitePatterns: PS00198(4Fe-4S ferredoxin-type iron-sulfur binding region signature.),SUPERFAMILY: SSF54862,Pfam: PF12837(4Fe-4S binding domain),CDD: cd03110(SIMIBI_b…	OTHER	0
OG0000010	GCF_000016525.1|WP_080513224.1	SUPERFAMILY: SSF54862,ProSitePatterns: PS00198(4Fe-4S ferredoxin-type iron-sulfur binding region signature.),ProSiteProfiles: PS51379(4Fe-4S ferredoxin-type iron-sulfur binding domain profile.),ProSiteProfiles: PS51379(4Fe-4S ferredoxin-type iron-sulfur binding domain profile.),Gene3D: G3DSA:3.30.70.20,Pfam: PF12837(4Fe-4S binding domain),CDD: cd03110(SIMIBI_bact_arch),ProSitePatterns: PS00198(4F…	OTHER	0
OG0000010	GCF_000017165.1|WP_011972272.1	ProSiteProfiles: PS51379(4Fe-4S ferredoxin-type iron-sulfur binding domain profile.),Gene3D: G3DSA:3.30.70.20,ProSiteProfiles: PS51379(4Fe-4S ferredoxin-type iron-sulfur binding domain profile.),Gene3D: G3DSA:3.30.70.20,ProSitePatterns: PS00198(4Fe-4S ferredoxin-type iron-sulfur binding region signature.),Pfam: PF14697(4Fe-4S dicluster domain),SUPERFAMILY: SSF54862	OTHER	0
OG0000010	GCF_000017165.1|WP_011972449.1	Gene3D: G3DSA:3.30.70.20,Pfam: PF12838(4Fe-4S dicluster domain),ProSiteProfiles: PS51379(4Fe-4S ferredoxin-type iron-sulfur binding domain profile.),ProSitePatterns: PS00198(4Fe-4S ferredoxin-type iron-sulfur binding region signature.),ProSiteProfiles: PS51379(4Fe-4S ferredoxin-type iron-sulfur binding domain profile.),SUPERFAMILY: SSF54862	OTHER	0
OG0000010	GCF_000017165.1|WP_012065925.1	ProSitePatterns: PS00198(4Fe-4S ferredoxin-type iron-sulfur binding region signature.),Pfam: PF13187(4Fe-4S dicluster domain),ProSiteProfiles: PS51379(4Fe-4S ferredoxin-type iron-sulfur binding domain profile.),SUPERFAMILY: SSF54862,ProSitePatterns: PS00198(4Fe-4S ferredoxin-type iron-sulfur binding region signature.),ProSiteProfiles: PS51379(4Fe-4S ferredoxin-type iron-sulfur binding domain prof…	OTHER	0
OG0000010	GCF_000017165.1|WP_012066187.1	SUPERFAMILY: SSF54862,CDD: cd03110(SIMIBI_bact_arch),ProSiteProfiles: PS51379(4Fe-4S ferredoxin-type iron-sulfur binding domain profile.),ProSitePatterns: PS00198(4Fe-4S ferredoxin-type iron-sulfur binding region signature.),ProSiteProfiles: PS51379(4Fe-4S ferredoxin-type iron-sulfur binding domain profile.),Pfam: PF00037(4Fe-4S binding domain),Pfam: PF00037(4Fe-4S binding domain),Gene3D: G3DSA:3…	OTHER	0
OG0000010	GCF_000017165.1|WP_048059140.1	ProSiteProfiles: PS51379(4Fe-4S ferredoxin-type iron-sulfur binding domain profile.),ProSitePatterns: PS00198(4Fe-4S ferredoxin-type iron-sulfur binding region signature.),ProSitePatterns: PS00198(4Fe-4S ferredoxin-type iron-sulfur binding region signature.),Pfam: PF00037(4Fe-4S binding domain),Pfam: PF00037(4Fe-4S binding domain),Gene3D: G3DSA:3.30.70.20,ProSiteProfiles: PS51379(4Fe-4S ferredoxi…	OTHER	0
OG0000010	GCF_000025285.1|WP_012939550.1	Gene3D: G3DSA:3.30.70.20,SUPERFAMILY: SSF54862,ProSiteProfiles: PS51379(4Fe-4S ferredoxin-type iron-sulfur binding domain profile.),Pfam: PF13237(4Fe-4S dicluster domain),ProSitePatterns: PS00198(4Fe-4S ferredoxin-type iron-sulfur binding region signature.),ProSiteProfiles: PS51379(4Fe-4S ferredoxin-type iron-sulfur binding domain profile.)	OTHER	0
OG0000010	GCF_000025285.1|WP_012939885.1	ProSitePatterns: PS00198(4Fe-4S ferredoxin-type iron-sulfur binding region signature.),ProSitePatterns: PS00198(4Fe-4S ferredoxin-type iron-sulfur binding region signature.),Pfam: PF00037(4Fe-4S binding domain),Pfam: PF00037(4Fe-4S binding domain),SUPERFAMILY: SSF54862,ProSiteProfiles: PS51379(4Fe-4S ferredoxin-type iron-sulfur binding domain profile.),Gene3D: G3DSA:3.30.70.20,Gene3D: G3DSA:3.30.…	OTHER	0
OG0000010	GCF_000025285.1|WP_048084366.1	Gene3D: G3DSA:3.30.70.20,Gene3D: G3DSA:3.30.70.20,Pfam: PF00037(4Fe-4S binding domain),Pfam: PF00037(4Fe-4S binding domain),ProSiteProfiles: PS51379(4Fe-4S ferredoxin-type iron-sulfur binding domain profile.),CDD: cd03110(SIMIBI_bact_arch),ProSitePatterns: PS00198(4Fe-4S ferredoxin-type iron-sulfur binding region signature.),SUPERFAMILY: SSF54862,ProSiteProfiles: PS51379(4Fe-4S ferredoxin-type ir…	OTHER	0
OG0000010	GCF_000166095.1|WP_013413714.1	Pfam: PF13237(4Fe-4S dicluster domain),Gene3D: G3DSA:3.30.70.20,ProSitePatterns: PS00198(4Fe-4S ferredoxin-type iron-sulfur binding region signature.),ProSiteProfiles: PS51379(4Fe-4S ferredoxin-type iron-sulfur binding domain profile.),ProSiteProfiles: PS51379(4Fe-4S ferredoxin-type iron-sulfur binding domain profile.),SUPERFAMILY: SSF54862	OTHER	0
OG0000010	GCF_000166095.1|WP_013414285.1	ProSiteProfiles: PS51379(4Fe-4S ferredoxin-type iron-sulfur binding domain profile.),SUPERFAMILY: SSF54862,Pfam: PF00037(4Fe-4S binding domain),Pfam: PF00037(4Fe-4S binding domain),ProSiteProfiles: PS51379(4Fe-4S ferredoxin-type iron-sulfur binding domain profile.),ProSitePatterns: PS00198(4Fe-4S ferredoxin-type iron-sulfur binding region signature.),Gene3D: G3DSA:3.30.70.20	OTHER	0
OG0000010	GCF_000251105.1|WP_014404724.1	Gene3D: G3DSA:3.30.70.20,ProSitePatterns: PS00198(4Fe-4S ferredoxin-type iron-sulfur binding region signature.),ProSiteProfiles: PS51379(4Fe-4S ferredoxin-type iron-sulfur binding domain profile.),SUPERFAMILY: SSF54862,Gene3D: G3DSA:3.30.70.20,ProSiteProfiles: PS51379(4Fe-4S ferredoxin-type iron-sulfur binding domain profile.),Pfam: PF13187(4Fe-4S dicluster domain)	OTHER	0
OG0000010	GCF_000251105.1|WP_014404967.1	ProSitePatterns: PS00198(4Fe-4S ferredoxin-type iron-sulfur binding region signature.),ProSiteProfiles: PS51379(4Fe-4S ferredoxin-type iron-sulfur binding domain profile.),SUPERFAMILY: SSF54862,Gene3D: G3DSA:3.30.70.20,Pfam: PF12838(4Fe-4S dicluster domain),Gene3D: G3DSA:3.30.70.20,PRINTS: PR00352(3Fe-4S ferredoxin signature),PRINTS: PR00352(3Fe-4S ferredoxin signature),PRINTS: PR00352(3Fe-4S fer…	OTHER	0
OG0000010	GCF_000251105.1|WP_014404996.1	ProSiteProfiles: PS51379(4Fe-4S ferredoxin-type iron-sulfur binding domain profile.),Pfam: PF12800(4Fe-4S binding domain),ProSitePatterns: PS00198(4Fe-4S ferredoxin-type iron-sulfur binding region signature.),Pfam: PF00037(4Fe-4S binding domain),ProSiteProfiles: PS51379(4Fe-4S ferredoxin-type iron-sulfur binding domain profile.),Gene3D: G3DSA:3.30.70.20,SUPERFAMILY: SSF54862	OTHER	0
OG0000010	GCF_000251105.1|WP_014405401.1	Pfam: PF13187(4Fe-4S dicluster domain),ProSiteProfiles: PS51379(4Fe-4S ferredoxin-type iron-sulfur binding domain profile.),ProSitePatterns: PS00198(4Fe-4S ferredoxin-type iron-sulfur binding region signature.),Gene3D: G3DSA:3.30.70.20,SUPERFAMILY: SSF54862,Gene3D: G3DSA:3.30.70.20,ProSiteProfiles: PS51379(4Fe-4S ferredoxin-type iron-sulfur binding domain profile.)	OTHER	0
OG0000010	GCF_000251105.1|WP_014405492.1	ProSiteProfiles: PS51379(4Fe-4S ferredoxin-type iron-sulfur binding domain profile.),ProSitePatterns: PS00198(4Fe-4S ferredoxin-type iron-sulfur binding region signature.),ProSitePatterns: PS00198(4Fe-4S ferredoxin-type iron-sulfur binding region signature.),ProSiteProfiles: PS51379(4Fe-4S ferredoxin-type iron-sulfur binding domain profile.),SUPERFAMILY: SSF54862,Pfam: PF00037(4Fe-4S binding doma…	OTHER	0
OG0000010	GCF_000251105.1|WP_014406730.1	CDD: cd03110(SIMIBI_bact_arch),SUPERFAMILY: SSF54862,ProSiteProfiles: PS51379(4Fe-4S ferredoxin-type iron-sulfur binding domain profile.),Pfam: PF13187(4Fe-4S dicluster domain),ProSiteProfiles: PS51379(4Fe-4S ferredoxin-type iron-sulfur binding domain profile.),Gene3D: G3DSA:3.30.70.20,Gene3D: G3DSA:3.30.70.20	OTHER	0
OG0000010	GCF_002201915.1|WP_088334752.1	ProSitePatterns: PS00198(4Fe-4S ferredoxin-type iron-sulfur binding region signature.),Pfam: PF12837(4Fe-4S binding domain),Pfam: PF00037(4Fe-4S binding domain),ProSiteProfiles: PS51379(4Fe-4S ferredoxin-type iron-sulfur binding domain profile.),SUPERFAMILY: SSF54862,Gene3D: G3DSA:3.30.70.20,Gene3D: G3DSA:3.30.70.20,ProSiteProfiles: PS51379(4Fe-4S ferredoxin-type iron-sulfur binding domain profil…	OTHER	0
OG0000010	GCF_002201915.1|WP_088334864.1	ProSitePatterns: PS00198(4Fe-4S ferredoxin-type iron-sulfur binding region signature.),SUPERFAMILY: SSF54862,Pfam: PF13187(4Fe-4S dicluster domain),Gene3D: G3DSA:3.30.70.20,ProSiteProfiles: PS51379(4Fe-4S ferredoxin-type iron-sulfur binding domain profile.),ProSiteProfiles: PS51379(4Fe-4S ferredoxin-type iron-sulfur binding domain profile.)	OTHER	0
OG0000010	GCF_002201915.1|WP_088335624.1	CDD: cd10549(MtMvhB_like),Pfam: PF00037(4Fe-4S binding domain),Pfam: PF00037(4Fe-4S binding domain),ProSiteProfiles: PS51379(4Fe-4S ferredoxin-type iron-sulfur binding domain profile.),ProSiteProfiles: PS51379(4Fe-4S ferredoxin-type iron-sulfur binding domain profile.),ProSiteProfiles: PS51379(4Fe-4S ferredoxin-type iron-sulfur binding domain profile.),ProSitePatterns: PS00198(4Fe-4S ferredoxin-t…	OTHER	0
OG0000010	GCF_002201915.1|WP_088335995.1	Pfam: PF00037(4Fe-4S binding domain),ProSitePatterns: PS00198(4Fe-4S ferredoxin-type iron-sulfur binding region signature.),Gene3D: G3DSA:3.30.70.20,ProSiteProfiles: PS51379(4Fe-4S ferredoxin-type iron-sulfur binding domain profile.),ProSiteProfiles: PS51379(4Fe-4S ferredoxin-type iron-sulfur binding domain profile.),SUPERFAMILY: SSF54862	OTHER	0
OG0000010	GCF_002201915.1|WP_088336033.1	ProSiteProfiles: PS51379(4Fe-4S ferredoxin-type iron-sulfur binding domain profile.),SUPERFAMILY: SSF54862,ProSitePatterns: PS00198(4Fe-4S ferredoxin-type iron-sulfur binding region signature.),Gene3D: G3DSA:3.30.70.20,Pfam: PF13187(4Fe-4S dicluster domain),Gene3D: G3DSA:3.30.70.20,ProSiteProfiles: PS51379(4Fe-4S ferredoxin-type iron-sulfur binding domain profile.)	OTHER	0
OG0000010	GCF_002201915.1|WP_088336231.1	ProSitePatterns: PS00198(4Fe-4S ferredoxin-type iron-sulfur binding region signature.),Gene3D: G3DSA:3.30.70.20,Gene3D: G3DSA:3.30.70.20,ProSiteProfiles: PS51379(4Fe-4S ferredoxin-type iron-sulfur binding domain profile.),Pfam: PF00037(4Fe-4S binding domain),Pfam: PF00037(4Fe-4S binding domain),ProSitePatterns: PS00198(4Fe-4S ferredoxin-type iron-sulfur binding region signature.),SUPERFAMILY: SSF…	OTHER	0
OG0000010	GCF_900095295.1|WP_071905689.1	ProSitePatterns: PS00198(4Fe-4S ferredoxin-type iron-sulfur binding region signature.),ProSitePatterns: PS00198(4Fe-4S ferredoxin-type iron-sulfur binding region signature.),PRINTS: PR00352(3Fe-4S ferredoxin signature),PRINTS: PR00352(3Fe-4S ferredoxin signature),PRINTS: PR00352(3Fe-4S ferredoxin signature),CDD: cd03110(SIMIBI_bact_arch),Gene3D: G3DSA:3.30.70.20,SUPERFAMILY: SSF54862,Pfam: PF0003…	OTHER	0
OG0000010	GCF_900095295.1|WP_071906387.1	Pfam: PF00037(4Fe-4S binding domain),Pfam: PF00037(4Fe-4S binding domain),Gene3D: G3DSA:3.30.70.20,CDD: cd03110(SIMIBI_bact_arch),ProSitePatterns: PS00198(4Fe-4S ferredoxin-type iron-sulfur binding region signature.),ProSiteProfiles: PS51379(4Fe-4S ferredoxin-type iron-sulfur binding domain profile.),ProSiteProfiles: PS51379(4Fe-4S ferredoxin-type iron-sulfur binding domain profile.),SUPERFAMILY:…	OTHER	0
OG0000010	GCF_900095295.1|WP_071907011.1	Pfam: PF13187(4Fe-4S dicluster domain),ProSitePatterns: PS00198(4Fe-4S ferredoxin-type iron-sulfur binding region signature.),SUPERFAMILY: SSF54862,Gene3D: G3DSA:3.30.70.20,ProSiteProfiles: PS51379(4Fe-4S ferredoxin-type iron-sulfur binding domain profile.),ProSiteProfiles: PS51379(4Fe-4S ferredoxin-type iron-sulfur binding domain profile.)	OTHER	0
OG0000010	GCF_900095295.1|WP_071907220.1	ProSitePatterns: PS00198(4Fe-4S ferredoxin-type iron-sulfur binding region signature.),ProSiteProfiles: PS51379(4Fe-4S ferredoxin-type iron-sulfur binding domain profile.),SUPERFAMILY: SSF54862,Pfam: PF13187(4Fe-4S dicluster domain),ProSiteProfiles: PS51379(4Fe-4S ferredoxin-type iron-sulfur binding domain profile.),ProSitePatterns: PS00198(4Fe-4S ferredoxin-type iron-sulfur binding region signat…	OTHER	0
OG0000010	GCF_900095295.1|WP_071907431.1	SUPERFAMILY: SSF54862,Gene3D: G3DSA:3.30.70.20,Pfam: PF12838(4Fe-4S dicluster domain),ProSitePatterns: PS00198(4Fe-4S ferredoxin-type iron-sulfur binding region signature.),ProSiteProfiles: PS51379(4Fe-4S ferredoxin-type iron-sulfur binding domain profile.),ProSiteProfiles: PS51379(4Fe-4S ferredoxin-type iron-sulfur binding domain profile.)	OTHER	0
OG0000015	GCF_000008645.1|WP_010875957.1	Pfam: PF02514(CobN/Magnesium Chelatase)	SP(Sec/SPI)	0
OG0000015	GCF_000008645.1|WP_010875990.1	MobiDBLite: mobidb-lite(consensus disorder prediction),CDD: cd10150(CobN_like),Pfam: PF02514(CobN/Magnesium Chelatase),Coils: Coil,MobiDBLite: mobidb-lite(consensus disorder prediction),Pfam: PF02514(CobN/Magnesium Chelatase)	SP(Sec/SPI)	1
OG0000015	GCF_000008645.1|WP_010876154.1	MobiDBLite: mobidb-lite(consensus disorder prediction),MobiDBLite: mobidb-lite(consensus disorder prediction),MobiDBLite: mobidb-lite(consensus disorder prediction)	OTHER	1
OG0000015	GCF_000008645.1|WP_010876311.1	Pfam: PF02514(CobN/Magnesium Chelatase),CDD: cd10150(CobN_like),MobiDBLite: mobidb-lite(consensus disorder prediction),Pfam: PF02514(CobN/Magnesium Chelatase),MobiDBLite: mobidb-lite(consensus disorder prediction)	SP(Sec/SPI)	1
OG0000015	GCF_000008645.1|WP_010876353.1	CDD: cd10150(CobN_like),Pfam: PF02514(CobN/Magnesium Chelatase),Gene3D: G3DSA:2.60.40.10,MobiDBLite: mobidb-lite(consensus disorder prediction),Pfam: PF07705(CARDB),Pfam: PF07705(CARDB),Gene3D: G3DSA:2.60.40.10,MobiDBLite: mobidb-lite(consensus disorder prediction),Pfam: PF02514(CobN/Magnesium Chelatase)	OTHER	1
OG0000015	GCF_000008645.1|WP_010876975.1	Coils: Coil,MobiDBLite: mobidb-lite(consensus disorder prediction),CDD: cd10150(CobN_like),Pfam: PF02514(CobN/Magnesium Chelatase),Pfam: PF02514(CobN/Magnesium Chelatase),MobiDBLite: mobidb-lite(consensus disorder prediction)	SP(Sec/SPI)	1
OG0000015	GCF_000008645.1|WP_048060777.1	Pfam: PF02514(CobN/Magnesium Chelatase),MobiDBLite: mobidb-lite(consensus disorder prediction),MobiDBLite: mobidb-lite(consensus disorder prediction),CDD: cd10150(CobN_like),Pfam: PF02514(CobN/Magnesium Chelatase)	SP(Sec/SPI)	1
OG0000015	GCF_000008645.1|WP_083750437.1	MobiDBLite: mobidb-lite(consensus disorder prediction),Pfam: PF02514(CobN/Magnesium Chelatase),MobiDBLite: mobidb-lite(consensus disorder prediction),MobiDBLite: mobidb-lite(consensus disorder prediction),CDD: cd10150(CobN_like)	OTHER	1
OG0000015	GCF_000008645.1|WP_083750440.1	CDD: cd10150(CobN_like),MobiDBLite: mobidb-lite(consensus disorder prediction),Pfam: PF02514(CobN/Magnesium Chelatase),MobiDBLite: mobidb-lite(consensus disorder prediction)	OTHER	0
OG0000015	GCF_000008645.1|WP_083750443.1	CDD: cd10150(CobN_like),MobiDBLite: mobidb-lite(consensus disorder prediction),Pfam: PF02514(CobN/Magnesium Chelatase)	OTHER	0
OG0000015	GCF_000008645.1|WP_083750451.1	MobiDBLite: mobidb-lite(consensus disorder prediction),Pfam: PF02514(CobN/Magnesium Chelatase),MobiDBLite: mobidb-lite(consensus disorder prediction),MobiDBLite: mobidb-lite(consensus disorder prediction),Pfam: PF02514(CobN/Magnesium Chelatase),CDD: cd10150(CobN_like)	SP(Sec/SPI)	1
OG0000015	GCF_000013445.1|WP_011447348.1	CDD: cd10150(CobN_like),Pfam: PF02514(CobN/Magnesium Chelatase),TIGRFAM: TIGR02257(cobalto_cobN: cobaltochelatase, CobN subunit)	OTHER	0
OG0000015	GCF_000013445.1|WP_011447358.1	Pfam: PF02514(CobN/Magnesium Chelatase),CDD: cd10150(CobN_like)	OTHER	0
OG0000015	GCF_000016525.1|WP_011954718.1	MobiDBLite: mobidb-lite(consensus disorder prediction),MobiDBLite: mobidb-lite(consensus disorder prediction),Pfam: PF02514(CobN/Magnesium Chelatase),CDD: cd10150(CobN_like),Pfam: PF02514(CobN/Magnesium Chelatase)	SP(Sec/SPI)	1
OG0000015	GCF_000016525.1|WP_048058684.1	Gene3D: G3DSA:2.60.40.1120,Pfam: PF02514(CobN/Magnesium Chelatase),MobiDBLite: mobidb-lite(consensus disorder prediction),SUPERFAMILY: SSF49478,Pfam: PF13620(Carboxypeptidase regulatory-like domain),MobiDBLite: mobidb-lite(consensus disorder prediction),CDD: cd10150(CobN_like),MobiDBLite: mobidb-lite(consensus disorder prediction)	OTHER	1
OG0000015	GCF_000017165.1|WP_011971942.1	CDD: cd10150(CobN_like),Coils: Coil,Pfam: PF02514(CobN/Magnesium Chelatase)	OTHER	0
OG0000015	GCF_000017165.1|WP_012066463.1	MobiDBLite: mobidb-lite(consensus disorder prediction),MobiDBLite: mobidb-lite(consensus disorder prediction),MobiDBLite: mobidb-lite(consensus disorder prediction),Coils: Coil,Pfam: PF02514(CobN/Magnesium Chelatase),CDD: cd10150(CobN_like)	SP(Sec/SPI)	1
OG0000015	GCF_000025285.1|WP_012940464.1	CDD: cd10150(CobN_like),Coils: Coil,Pfam: PF02514(CobN/Magnesium Chelatase)	OTHER	0
OG0000015	GCF_000166095.1|WP_013413410.1	Pfam: PF02514(CobN/Magnesium Chelatase),Pfam: PF02514(CobN/Magnesium Chelatase),Pfam: PF02514(CobN/Magnesium Chelatase),MobiDBLite: mobidb-lite(consensus disorder prediction),CDD: cd10150(CobN_like),MobiDBLite: mobidb-lite(consensus disorder prediction),MobiDBLite: mobidb-lite(consensus disorder prediction),MobiDBLite: mobidb-lite(consensus disorder prediction),MobiDBLite: mobidb-lite(consensus d…	SP(Sec/SPI)	1
OG0000015	GCF_000166095.1|WP_013413510.1	Coils: Coil,Pfam: PF02514(CobN/Magnesium Chelatase),CDD: cd10150(CobN_like),Pfam: PF02514(CobN/Magnesium Chelatase),ProSiteProfiles: PS51257(Prokaryotic membrane lipoprotein lipid attachment site profile.)	LIPO(Sec/SPII)	1
OG0000015	GCF_000166095.1|WP_013413616.1	MobiDBLite: mobidb-lite(consensus disorder prediction),Pfam: PF02514(CobN/Magnesium Chelatase),MobiDBLite: mobidb-lite(consensus disorder prediction),CDD: cd10150(CobN_like),Pfam: PF02514(CobN/Magnesium Chelatase)	SP(Sec/SPI)	1
OG0000015	GCF_000166095.1|WP_013413918.1	CDD: cd10150(CobN_like),Pfam: PF02514(CobN/Magnesium Chelatase)	SP(Sec/SPI)	1
OG0000015	GCF_000166095.1|WP_013413925.1	Pfam: PF02514(CobN/Magnesium Chelatase),Pfam: PF02514(CobN/Magnesium Chelatase),CDD: cd10150(CobN_like)	SP(Sec/SPI)	1
OG0000015	GCF_000166095.1|WP_013414322.1	CDD: cd10150(CobN_like),Pfam: PF02514(CobN/Magnesium Chelatase),SUPERFAMILY: SSF49464	SP(Sec/SPI)	1
OG0000015	GCF_000166095.1|WP_048060531.1	Coils: Coil,Coils: Coil,CDD: cd10150(CobN_like),Pfam: PF02514(CobN/Magnesium Chelatase)	OTHER	0
OG0000015	GCF_000166095.1|WP_083790789.1	Pfam: PF02514(CobN/Magnesium Chelatase),CDD: cd10150(CobN_like)	OTHER	0
OG0000015	GCF_000166095.1|WP_083790794.1	Pfam: PF02514(CobN/Magnesium Chelatase),MobiDBLite: mobidb-lite(consensus disorder prediction),MobiDBLite: mobidb-lite(consensus disorder prediction),Pfam: PF02514(CobN/Magnesium Chelatase),MobiDBLite: mobidb-lite(consensus disorder prediction),Coils: Coil,MobiDBLite: mobidb-lite(consensus disorder prediction),CDD: cd10150(CobN_like),MobiDBLite: mobidb-lite(consensus disorder prediction)	SP(Sec/SPI)	1
OG0000015	GCF_000251105.1|WP_014406275.1	Pfam: PF02514(CobN/Magnesium Chelatase),CDD: cd10150(CobN_like),TIGRFAM: TIGR02025(BchH: magnesium chelatase, H subunit),Coils: Coil,TIGRFAM: TIGR02257(cobalto_cobN: cobaltochelatase, CobN subunit)	OTHER	0
OG0000015	GCF_002201915.1|WP_088335808.1	Pfam: PF02514(CobN/Magnesium Chelatase)	OTHER	0
OG0000015	GCF_002201915.1|WP_088335809.1	CDD: cd10150(CobN_like),Pfam: PF02514(CobN/Magnesium Chelatase),Coils: Coil	OTHER	0
OG0000015	GCF_002201915.1|WP_088336320.1	Pfam: PF02514(CobN/Magnesium Chelatase),CDD: cd10150(CobN_like)	OTHER	0
OG0000015	GCF_900095295.1|WP_071907471.1	MobiDBLite: mobidb-lite(consensus disorder prediction),Pfam: PF02514(CobN/Magnesium Chelatase),MobiDBLite: mobidb-lite(consensus disorder prediction),MobiDBLite: mobidb-lite(consensus disorder prediction),Pfam: PF02514(CobN/Magnesium Chelatase),CDD: cd10150(CobN_like),Pfam: PF02514(CobN/Magnesium Chelatase)	SP(Sec/SPI)	1
OG0000015	GCF_900095295.1|WP_084790030.1	Pfam: PF02514(CobN/Magnesium Chelatase),CDD: cd10150(CobN_like),Pfam: PF02514(CobN/Magnesium Chelatase),MobiDBLite: mobidb-lite(consensus disorder prediction),MobiDBLite: mobidb-lite(consensus disorder prediction)	OTHER	1
OG0000017	GCF_000008645.1|WP_010876362.1	Gene3D: G3DSA:1.10.238.260,TIGRFAM: TIGR02090(LEU1_arch: isopropylmalate/citramalate/homocitrate synthases),Gene3D: G3DSA:3.30.160.270,ProSiteProfiles: PS50991(Pyruvate carboxyltransferase domain.),ProSitePatterns: PS00815(Alpha-isopropylmalate and homocitrate synthases signature 1.),SUPERFAMILY: SSF51569,CDD: cd07940(DRE_TIM_IPMS),ProSitePatterns: PS00816(Alpha-isopropylmalate and homocitrate sy…	OTHER	0
OG0000017	GCF_000008645.1|WP_010877091.1	Coils: Coil,Gene3D: G3DSA:3.30.160.270,ProSiteProfiles: PS50991(Pyruvate carboxyltransferase domain.),SUPERFAMILY: SSF110921,TIGRFAM: TIGR02090(LEU1_arch: isopropylmalate/citramalate/homocitrate synthases),ProSitePatterns: PS00815(Alpha-isopropylmalate and homocitrate synthases signature 1.),Gene3D: G3DSA:1.10.238.260,ProSitePatterns: PS00816(Alpha-isopropylmalate and homocitrate synthases signat…	OTHER	0
OG0000017	GCF_000008645.1|WP_010877238.1	ProSitePatterns: PS00816(Alpha-isopropylmalate and homocitrate synthases signature 2.),SUPERFAMILY: SSF51569,TIGRFAM: TIGR02090(LEU1_arch: isopropylmalate/citramalate/homocitrate synthases),Gene3D: G3DSA:3.20.20.70,Gene3D: G3DSA:1.10.238.260,ProSiteProfiles: PS50991(Pyruvate carboxyltransferase domain.),Pfam: PF00682(HMGL-like),CDD: cd07940(DRE_TIM_IPMS),ProSitePatterns: PS00815(Alpha-isopropylma…	OTHER	0
OG0000017	GCF_000011185.1|WP_010917167.1	SUPERFAMILY: SSF51569,Gene3D: G3DSA:3.20.20.70,Pfam: PF00682(HMGL-like),ProSitePatterns: PS00815(Alpha-isopropylmalate and homocitrate synthases signature 1.),ProSiteProfiles: PS50991(Pyruvate carboxyltransferase domain.),CDD: cd03174(DRE_TIM_metallolyase),ProSitePatterns: PS00816(Alpha-isopropylmalate and homocitrate synthases signature 2.)	OTHER	0
OG0000017	GCF_000013445.1|WP_011448786.1	SUPERFAMILY: SSF51569,ProSitePatterns: PS00815(Alpha-isopropylmalate and homocitrate synthases signature 1.),Gene3D: G3DSA:3.20.20.70,Pfam: PF00682(HMGL-like),ProSitePatterns: PS00816(Alpha-isopropylmalate and homocitrate synthases signature 2.),CDD: cd07940(DRE_TIM_IPMS),Gene3D: G3DSA:1.10.238.260,ProSiteProfiles: PS50991(Pyruvate carboxyltransferase domain.)	OTHER	0
OG0000017	GCF_000013445.1|WP_048067502.1	SMART: SM00917,Pfam: PF00682(HMGL-like),CDD: cd07940(DRE_TIM_IPMS),ProSitePatterns: PS00815(Alpha-isopropylmalate and homocitrate synthases signature 1.),ProSitePatterns: PS00816(Alpha-isopropylmalate and homocitrate synthases signature 2.),ProSiteProfiles: PS50991(Pyruvate carboxyltransferase domain.),Pfam: PF08502(LeuA allosteric (dimerisation) domain),Gene3D: G3DSA:3.20.20.70,SUPERFAMILY: SSF1…	OTHER	0
OG0000017	GCF_000013445.1|WP_048067840.1	Pfam: PF08502(LeuA allosteric (dimerisation) domain),Pfam: PF00682(HMGL-like),ProSitePatterns: PS00816(Alpha-isopropylmalate and homocitrate synthases signature 2.),Gene3D: G3DSA:3.20.20.70,TIGRFAM: TIGR02090(LEU1_arch: isopropylmalate/citramalate/homocitrate synthases),SUPERFAMILY: SSF51569,SMART: SM00917,Hamap: MF_01028(Putative (R)-citramalate synthase CimA [cimA].),Gene3D: G3DSA:3.30.160.270,…	OTHER	0
OG0000017	GCF_000016525.1|WP_004032480.1	ProSitePatterns: PS00816(Alpha-isopropylmalate and homocitrate synthases signature 2.),Gene3D: G3DSA:1.10.238.260,ProSiteProfiles: PS50991(Pyruvate carboxyltransferase domain.),TIGRFAM: TIGR02090(LEU1_arch: isopropylmalate/citramalate/homocitrate synthases),Pfam: PF00682(HMGL-like),Gene3D: G3DSA:3.20.20.70,SUPERFAMILY: SSF51569,CDD: cd07940(DRE_TIM_IPMS),ProSitePatterns: PS00815(Alpha-isopropylma…	OTHER	0
OG0000017	GCF_000016525.1|WP_004032677.1	ProSitePatterns: PS00816(Alpha-isopropylmalate and homocitrate synthases signature 2.),Pfam: PF08502(LeuA allosteric (dimerisation) domain),Gene3D: G3DSA:3.30.160.270,Pfam: PF00682(HMGL-like),ProSiteProfiles: PS50991(Pyruvate carboxyltransferase domain.),CDD: cd07940(DRE_TIM_IPMS),SMART: SM00917,Gene3D: G3DSA:1.10.238.260,SUPERFAMILY: SSF51569,SUPERFAMILY: SSF110921,TIGRFAM: TIGR02090(LEU1_arch: …	OTHER	0
OG0000017	GCF_000016525.1|WP_004034698.1	Pfam: PF08502(LeuA allosteric (dimerisation) domain),ProSitePatterns: PS00816(Alpha-isopropylmalate and homocitrate synthases signature 2.),TIGRFAM: TIGR02090(LEU1_arch: isopropylmalate/citramalate/homocitrate synthases),SUPERFAMILY: SSF110921,SUPERFAMILY: SSF51569,Hamap: MF_01028(Putative (R)-citramalate synthase CimA [cimA].),ProSitePatterns: PS00815(Alpha-isopropylmalate and homocitrate syntha…	OTHER	0
OG0000017	GCF_000017165.1|WP_011972159.1	ProSitePatterns: PS00815(Alpha-isopropylmalate and homocitrate synthases signature 1.),TIGRFAM: TIGR02090(LEU1_arch: isopropylmalate/citramalate/homocitrate synthases),Pfam: PF08502(LeuA allosteric (dimerisation) domain),Pfam: PF00682(HMGL-like),Gene3D: G3DSA:3.20.20.70,SUPERFAMILY: SSF110921,SMART: SM00917,ProSitePatterns: PS00816(Alpha-isopropylmalate and homocitrate synthases signature 2.),Gen…	OTHER	0
OG0000017	GCF_000017165.1|WP_011972196.1	ProSitePatterns: PS00815(Alpha-isopropylmalate and homocitrate synthases signature 1.),Gene3D: G3DSA:3.30.160.270,Pfam: PF08502(LeuA allosteric (dimerisation) domain),Gene3D: G3DSA:1.10.238.260,ProSiteProfiles: PS50991(Pyruvate carboxyltransferase domain.),Coils: Coil,Gene3D: G3DSA:3.20.20.70,SUPERFAMILY: SSF51569,ProSitePatterns: PS00816(Alpha-isopropylmalate and homocitrate synthases signature …	OTHER	0
OG0000017	GCF_000017165.1|WP_012065971.1	CDD: cd07940(DRE_TIM_IPMS),ProSitePatterns: PS00815(Alpha-isopropylmalate and homocitrate synthases signature 1.),SUPERFAMILY: SSF51569,Gene3D: G3DSA:3.20.20.70,ProSitePatterns: PS00816(Alpha-isopropylmalate and homocitrate synthases signature 2.),Gene3D: G3DSA:1.10.238.260,TIGRFAM: TIGR02090(LEU1_arch: isopropylmalate/citramalate/homocitrate synthases),ProSiteProfiles: PS50991(Pyruvate carboxylt…	OTHER	0
OG0000017	GCF_000025285.1|WP_012940143.1	Pfam: PF00682(HMGL-like),Pfam: PF08502(LeuA allosteric (dimerisation) domain),Coils: Coil,ProSitePatterns: PS00815(Alpha-isopropylmalate and homocitrate synthases signature 1.),Gene3D: G3DSA:3.30.160.270,SUPERFAMILY: SSF51569,ProSitePatterns: PS00816(Alpha-isopropylmalate and homocitrate synthases signature 2.),ProSiteProfiles: PS50991(Pyruvate carboxyltransferase domain.),SUPERFAMILY: SSF110921,…	OTHER	0
OG0000017	GCF_000025285.1|WP_012940164.1	Pfam: PF00682(HMGL-like),Pfam: PF08502(LeuA allosteric (dimerisation) domain),Pfam: PF08502(LeuA allosteric (dimerisation) domain),ProSitePatterns: PS00816(Alpha-isopropylmalate and homocitrate synthases signature 2.),ProSitePatterns: PS00815(Alpha-isopropylmalate and homocitrate synthases signature 1.),Hamap: MF_01028(Putative (R)-citramalate synthase CimA [cimA].),ProSiteProfiles: PS50991(Pyruv…	OTHER	0
OG0000017	GCF_000166095.1|WP_013413592.1	Gene3D: G3DSA:3.30.160.740,SUPERFAMILY: SSF110921,Pfam: PF00682(HMGL-like),ProSiteProfiles: PS50991(Pyruvate carboxyltransferase domain.),Pfam: PF08502(LeuA allosteric (dimerisation) domain),ProSitePatterns: PS00815(Alpha-isopropylmalate and homocitrate synthases signature 1.),SUPERFAMILY: SSF51569,Gene3D: G3DSA:3.20.20.70,CDD: cd07940(DRE_TIM_IPMS),ProSitePatterns: PS00816(Alpha-isopropylmalate …	OTHER	0
OG0000017	GCF_000166095.1|WP_013414038.1	TIGRFAM: TIGR02090(LEU1_arch: isopropylmalate/citramalate/homocitrate synthases),ProSitePatterns: PS00816(Alpha-isopropylmalate and homocitrate synthases signature 2.),ProSiteProfiles: PS50991(Pyruvate carboxyltransferase domain.),Gene3D: G3DSA:1.10.238.260,Gene3D: G3DSA:3.20.20.70,SUPERFAMILY: SSF51569,Pfam: PF00682(HMGL-like),CDD: cd07940(DRE_TIM_IPMS),ProSitePatterns: PS00815(Alpha-isopropylma…	OTHER	0
OG0000017	GCF_000166095.1|WP_013414060.1	Gene3D: G3DSA:3.20.20.70,SMART: SM00917,TIGRFAM: TIGR02090(LEU1_arch: isopropylmalate/citramalate/homocitrate synthases),Gene3D: G3DSA:1.10.238.260,ProSitePatterns: PS00815(Alpha-isopropylmalate and homocitrate synthases signature 1.),Coils: Coil,Pfam: PF00682(HMGL-like),ProSitePatterns: PS00816(Alpha-isopropylmalate and homocitrate synthases signature 2.),Gene3D: G3DSA:3.30.160.270,ProSiteProfil…	OTHER	0
OG0000017	GCF_000251105.1|WP_014404828.1	Gene3D: G3DSA:3.20.20.70,ProSitePatterns: PS00816(Alpha-isopropylmalate and homocitrate synthases signature 2.),SUPERFAMILY: SSF51569,ProSitePatterns: PS00815(Alpha-isopropylmalate and homocitrate synthases signature 1.),Gene3D: G3DSA:3.30.160.270,ProSiteProfiles: PS50991(Pyruvate carboxyltransferase domain.),Pfam: PF08502(LeuA allosteric (dimerisation) domain),Gene3D: G3DSA:1.10.238.260,Pfam: PF…	OTHER	0
OG0000017	GCF_000251105.1|WP_014405980.1	Gene3D: G3DSA:1.10.238.260,MobiDBLite: mobidb-lite(consensus disorder prediction),ProSiteProfiles: PS50991(Pyruvate carboxyltransferase domain.),Pfam: PF00682(HMGL-like),ProSitePatterns: PS00816(Alpha-isopropylmalate and homocitrate synthases signature 2.),Gene3D: G3DSA:3.20.20.70,SUPERFAMILY: SSF51569	OTHER	0
OG0000017	GCF_000251105.1|WP_014406143.1	ProSitePatterns: PS00816(Alpha-isopropylmalate and homocitrate synthases signature 2.),Gene3D: G3DSA:3.20.20.70,Pfam: PF00682(HMGL-like),SUPERFAMILY: SSF51569,CDD: cd07940(DRE_TIM_IPMS),ProSiteProfiles: PS50991(Pyruvate carboxyltransferase domain.),ProSitePatterns: PS00815(Alpha-isopropylmalate and homocitrate synthases signature 1.),Gene3D: G3DSA:1.10.238.260	OTHER	0
OG0000017	GCF_000251105.1|WP_081476777.1	ProSitePatterns: PS00815(Alpha-isopropylmalate and homocitrate synthases signature 1.),Gene3D: G3DSA:1.10.238.260,CDD: cd07940(DRE_TIM_IPMS),Hamap: MF_01028(Putative (R)-citramalate synthase CimA [cimA].),TIGRFAM: TIGR02090(LEU1_arch: isopropylmalate/citramalate/homocitrate synthases),Gene3D: G3DSA:3.20.20.70,SMART: SM00917,ProSiteProfiles: PS50991(Pyruvate carboxyltransferase domain.),Gene3D: G3…	OTHER	0
OG0000017	GCF_002201915.1|WP_088335479.1	Gene3D: G3DSA:3.20.20.70,CDD: cd07940(DRE_TIM_IPMS),Pfam: PF08502(LeuA allosteric (dimerisation) domain),SUPERFAMILY: SSF110921,TIGRFAM: TIGR02090(LEU1_arch: isopropylmalate/citramalate/homocitrate synthases),ProSitePatterns: PS00815(Alpha-isopropylmalate and homocitrate synthases signature 1.),Gene3D: G3DSA:3.30.160.270,ProSitePatterns: PS00816(Alpha-isopropylmalate and homocitrate synthases sig…	OTHER	0
OG0000017	GCF_002201915.1|WP_088335564.1	Gene3D: G3DSA:3.30.160.270,Gene3D: G3DSA:3.20.20.70,ProSitePatterns: PS00815(Alpha-isopropylmalate and homocitrate synthases signature 1.),Pfam: PF00682(HMGL-like),Pfam: PF08502(LeuA allosteric (dimerisation) domain),ProSitePatterns: PS00816(Alpha-isopropylmalate and homocitrate synthases signature 2.),TIGRFAM: TIGR02090(LEU1_arch: isopropylmalate/citramalate/homocitrate synthases),SUPERFAMILY: S…	OTHER	0
OG0000017	GCF_002201915.1|WP_088336258.1	Pfam: PF00682(HMGL-like),ProSitePatterns: PS00815(Alpha-isopropylmalate and homocitrate synthases signature 1.),ProSitePatterns: PS00816(Alpha-isopropylmalate and homocitrate synthases signature 2.),CDD: cd07940(DRE_TIM_IPMS),Gene3D: G3DSA:3.20.20.70,TIGRFAM: TIGR02090(LEU1_arch: isopropylmalate/citramalate/homocitrate synthases),SUPERFAMILY: SSF51569,Gene3D: G3DSA:1.10.238.260,ProSiteProfiles: P…	OTHER	0
OG0000017	GCF_900095295.1|WP_071905703.1	Gene3D: G3DSA:3.30.160.270,Pfam: PF08502(LeuA allosteric (dimerisation) domain),SMART: SM00917,Pfam: PF00682(HMGL-like),ProSitePatterns: PS00815(Alpha-isopropylmalate and homocitrate synthases signature 1.),ProSitePatterns: PS00816(Alpha-isopropylmalate and homocitrate synthases signature 2.),CDD: cd07940(DRE_TIM_IPMS),TIGRFAM: TIGR02090(LEU1_arch: isopropylmalate/citramalate/homocitrate synthase…	OTHER	0
OG0000017	GCF_900095295.1|WP_071905958.1	SUPERFAMILY: SSF51569,Gene3D: G3DSA:3.30.160.270,Hamap: MF_01028(Putative (R)-citramalate synthase CimA [cimA].),ProSiteProfiles: PS50991(Pyruvate carboxyltransferase domain.),TIGRFAM: TIGR02090(LEU1_arch: isopropylmalate/citramalate/homocitrate synthases),Pfam: PF00682(HMGL-like),Gene3D: G3DSA:3.20.20.70,SMART: SM00917,ProSitePatterns: PS00815(Alpha-isopropylmalate and homocitrate synthases sign…	OTHER	0
OG0000017	GCF_900095295.1|WP_071906338.1	Gene3D: G3DSA:1.10.238.260,ProSitePatterns: PS00816(Alpha-isopropylmalate and homocitrate synthases signature 2.),TIGRFAM: TIGR02090(LEU1_arch: isopropylmalate/citramalate/homocitrate synthases),Pfam: PF00682(HMGL-like),Gene3D: G3DSA:3.20.20.70,ProSiteProfiles: PS50991(Pyruvate carboxyltransferase domain.),CDD: cd07940(DRE_TIM_IPMS),SUPERFAMILY: SSF51569,ProSitePatterns: PS00815(Alpha-isopropylma…	OTHER	0
OG0000020	GCF_000008645.1|WP_010876981.1	Gene3D: G3DSA:2.40.340.10,SUPERFAMILY: SSF53218,Gene3D: G3DSA:3.40.980.10,Gene3D: G3DSA:3.90.105.10,SUPERFAMILY: SSF63882,Pfam: PF00994(Probable molybdopterin binding domain),Gene3D: G3DSA:2.170.190.11,SUPERFAMILY: SSF63867,Pfam: PF03453(MoeA N-terminal region (domain I and II)),TIGRFAM: TIGR00177(molyb_syn: molybdenum cofactor synthesis domain),Pfam: PF03454(MoeA C-terminal region (domain IV)),C…	OTHER	0
OG0000020	GCF_000008645.1|WP_048060944.1	Gene3D: G3DSA:3.90.105.10,ProSitePatterns: PS01079(Molybdenum cofactor biosynthesis proteins signature 2.),Gene3D: G3DSA:2.170.190.11,SUPERFAMILY: SSF53218,Pfam: PF03453(MoeA N-terminal region (domain I and II)),Gene3D: G3DSA:2.40.340.10,Pfam: PF03454(MoeA C-terminal region (domain IV)),SUPERFAMILY: SSF63882,Pfam: PF00994(Probable molybdopterin binding domain),Gene3D: G3DSA:3.40.980.10,SMART: SM0…	OTHER	0
OG0000020	GCF_000011185.1|WP_010916824.1	Gene3D: G3DSA:2.40.340.10,Gene3D: G3DSA:3.90.105.10,SUPERFAMILY: SSF63867,SUPERFAMILY: SSF53218,Pfam: PF03453(MoeA N-terminal region (domain I and II)),Gene3D: G3DSA:2.170.190.11,Gene3D: G3DSA:3.40.980.10,Pfam: PF00994(Probable molybdopterin binding domain),Pfam: PF03454(MoeA C-terminal region (domain IV)),SMART: SM00852,CDD: cd00887(MoeA),SUPERFAMILY: SSF63882,TIGRFAM: TIGR00177(molyb_syn: molyb…	OTHER	0
OG0000020	GCF_000011185.1|WP_010916825.1	Gene3D: G3DSA:2.170.190.11,ProSitePatterns: PS01079(Molybdenum cofactor biosynthesis proteins signature 2.),Gene3D: G3DSA:3.90.105.10,SUPERFAMILY: SSF53850,SUPERFAMILY: SSF63882,Pfam: PF03453(MoeA N-terminal region (domain I and II)),SUPERFAMILY: SSF53218,SUPERFAMILY: SSF63867,Pfam: PF03454(MoeA C-terminal region (domain IV)),Pfam: PF12727(PBP superfamily domain),CDD: cd00887(MoeA),Gene3D: G3DSA:…	OTHER	0
OG0000020	GCF_000013445.1|WP_011447702.1	CDD: cd00887(MoeA),SMART: SM00852,Gene3D: G3DSA:2.170.190.11,Pfam: PF03454(MoeA C-terminal region (domain IV)),Gene3D: G3DSA:3.90.105.10,SUPERFAMILY: SSF63882,TIGRFAM: TIGR00177(molyb_syn: molybdenum cofactor synthesis domain),Pfam: PF03453(MoeA N-terminal region (domain I and II)),SUPERFAMILY: SSF63867,Pfam: PF00994(Probable molybdopterin binding domain),Gene3D: G3DSA:2.40.340.10,Gene3D: G3DSA:3…	OTHER	0
OG0000020	GCF_000013445.1|WP_011447703.1	TIGRFAM: TIGR00177(molyb_syn: molybdenum cofactor synthesis domain),SUPERFAMILY: SSF63867,SUPERFAMILY: SSF63882,Gene3D: G3DSA:3.90.105.10,SUPERFAMILY: SSF53218,Pfam: PF12727(PBP superfamily domain),Gene3D: G3DSA:3.40.980.10,SMART: SM00852,Gene3D: G3DSA:2.40.340.10,SUPERFAMILY: SSF53850,CDD: cd00887(MoeA),Gene3D: G3DSA:2.170.190.11,Pfam: PF03454(MoeA C-terminal region (domain IV)),Pfam: PF03453(Mo…	OTHER	0
OG0000020	GCF_000013445.1|WP_011448947.1	CDD: cd00887(MoeA),Gene3D: G3DSA:3.90.105.10,TIGRFAM: TIGR00177(molyb_syn: molybdenum cofactor synthesis domain),SUPERFAMILY: SSF53218,Pfam: PF03453(MoeA N-terminal region (domain I and II)),Gene3D: G3DSA:2.40.340.10,SMART: SM00852,Gene3D: G3DSA:3.40.980.10,SUPERFAMILY: SSF63882,Pfam: PF00994(Probable molybdopterin binding domain),Gene3D: G3DSA:2.170.190.11	OTHER	0
OG0000020	GCF_000013445.1|WP_011448948.1	MobiDBLite: mobidb-lite(consensus disorder prediction),CDD: cd00887(MoeA),SUPERFAMILY: SSF53218,Pfam: PF03454(MoeA C-terminal region (domain IV)),Gene3D: G3DSA:2.170.190.11,SUPERFAMILY: SSF63867,SMART: SM00852,MobiDBLite: mobidb-lite(consensus disorder prediction),Gene3D: G3DSA:3.90.105.10,TIGRFAM: TIGR00177(molyb_syn: molybdenum cofactor synthesis domain),Pfam: PF03453(MoeA N-terminal region (do…	OTHER	0
OG0000020	GCF_000013445.1|WP_011449009.1	Gene3D: G3DSA:3.90.105.10,SUPERFAMILY: SSF63882,Gene3D: G3DSA:3.40.980.10,Gene3D: G3DSA:2.170.190.11,Gene3D: G3DSA:2.40.340.10,TIGRFAM: TIGR00177(molyb_syn: molybdenum cofactor synthesis domain),Pfam: PF03453(MoeA N-terminal region (domain I and II)),SUPERFAMILY: SSF53218,CDD: cd00887(MoeA),Pfam: PF00994(Probable molybdopterin binding domain),SMART: SM00852	OTHER	0
OG0000020	GCF_000013445.1|WP_052288882.1	Gene3D: G3DSA:3.40.980.10,Gene3D: G3DSA:3.90.105.10	OTHER	0
OG0000020	GCF_000013445.1|WP_052288883.1	SUPERFAMILY: SSF53218,Pfam: PF00994(Probable molybdopterin binding domain),Gene3D: G3DSA:3.40.980.10	OTHER	1
OG0000020	GCF_000013445.1|WP_083758453.1	Pfam: PF03454(MoeA C-terminal region (domain IV)),Gene3D: G3DSA:2.40.340.10,SMART: SM00852,Pfam: PF00994(Probable molybdopterin binding domain),Gene3D: G3DSA:3.40.980.10,SUPERFAMILY: SSF63867,CDD: cd00887(MoeA),Gene3D: G3DSA:2.170.190.11,SUPERFAMILY: SSF53218,Gene3D: G3DSA:3.90.105.10,Pfam: PF03453(MoeA N-terminal region (domain I and II)),SUPERFAMILY: SSF63882	OTHER	0
OG0000020	GCF_000016525.1|WP_004032569.1	Pfam: PF00994(Probable molybdopterin binding domain),SUPERFAMILY: SSF53218,Pfam: PF03453(MoeA N-terminal region (domain I and II)),Gene3D: G3DSA:2.40.340.10,Gene3D: G3DSA:3.40.980.10,CDD: cd00887(MoeA),Gene3D: G3DSA:2.170.190.11,SMART: SM00852,Pfam: PF03454(MoeA C-terminal region (domain IV)),SUPERFAMILY: SSF63882,SUPERFAMILY: SSF63867,Gene3D: G3DSA:3.90.105.10,TIGRFAM: TIGR00177(molyb_syn: molyb…	OTHER	0
OG0000020	GCF_000016525.1|WP_004032985.1	CDD: cd00887(MoeA),SUPERFAMILY: SSF63882,Pfam: PF00994(Probable molybdopterin binding domain),Gene3D: G3DSA:3.40.980.10,Gene3D: G3DSA:2.40.340.10,SMART: SM00852,Gene3D: G3DSA:3.90.105.10,SUPERFAMILY: SSF53218,Pfam: PF03453(MoeA N-terminal region (domain I and II)),TIGRFAM: TIGR00177(molyb_syn: molybdenum cofactor synthesis domain),Pfam: PF03454(MoeA C-terminal region (domain IV)),SUPERFAMILY: SSF…	OTHER	0
OG0000020	GCF_000017165.1|WP_012065761.1	Gene3D: G3DSA:2.40.340.10,CDD: cd00887(MoeA),SUPERFAMILY: SSF53218,SMART: SM00852,Pfam: PF03453(MoeA N-terminal region (domain I and II)),Pfam: PF00994(Probable molybdopterin binding domain),Gene3D: G3DSA:2.170.190.11,TIGRFAM: TIGR00177(molyb_syn: molybdenum cofactor synthesis domain),SUPERFAMILY: SSF63882,Pfam: PF03454(MoeA C-terminal region (domain IV)),Gene3D: G3DSA:3.40.980.10,Gene3D: G3DSA:3…	OTHER	0
OG0000020	GCF_000017165.1|WP_012066470.1	SUPERFAMILY: SSF63882,Gene3D: G3DSA:2.170.190.11,Gene3D: G3DSA:2.40.340.10,Pfam: PF03453(MoeA N-terminal region (domain I and II)),Pfam: PF00994(Probable molybdopterin binding domain),SUPERFAMILY: SSF63867,Gene3D: G3DSA:3.90.105.10,CDD: cd00887(MoeA),Gene3D: G3DSA:3.40.980.10,SUPERFAMILY: SSF53218,Pfam: PF03454(MoeA C-terminal region (domain IV)),SMART: SM00852,TIGRFAM: TIGR00177(molyb_syn: molyb…	OTHER	0
OG0000020	GCF_000017165.1|WP_012066504.1	Pfam: PF00994(Probable molybdopterin binding domain),SMART: SM00852,Gene3D: G3DSA:3.40.980.10,Gene3D: G3DSA:3.90.105.10,Gene3D: G3DSA:2.40.340.10,ProSitePatterns: PS01079(Molybdenum cofactor biosynthesis proteins signature 2.),Gene3D: G3DSA:2.170.190.11,SUPERFAMILY: SSF53850,SUPERFAMILY: SSF63882,TIGRFAM: TIGR00177(molyb_syn: molybdenum cofactor synthesis domain),SUPERFAMILY: SSF53218,CDD: cd0088…	OTHER	0
OG0000020	GCF_000025285.1|WP_012939702.1	CDD: cd00887(MoeA),Pfam: PF03454(MoeA C-terminal region (domain IV)),Pfam: PF03453(MoeA N-terminal region (domain I and II)),Gene3D: G3DSA:3.40.190.10,Gene3D: G3DSA:3.90.105.10,Pfam: PF00994(Probable molybdopterin binding domain),SUPERFAMILY: SSF53218,SMART: SM00852,Gene3D: G3DSA:2.40.340.10,SUPERFAMILY: SSF63867,Gene3D: G3DSA:3.40.980.10,Gene3D: G3DSA:2.170.190.11,SUPERFAMILY: SSF63882,SUPERFAMI…	OTHER	0
OG0000020	GCF_000025285.1|WP_012940048.1	Gene3D: G3DSA:2.40.340.10,Pfam: PF00994(Probable molybdopterin binding domain),Gene3D: G3DSA:2.170.190.11,SUPERFAMILY: SSF63867,Gene3D: G3DSA:3.40.980.10,TIGRFAM: TIGR00177(molyb_syn: molybdenum cofactor synthesis domain),CDD: cd00887(MoeA),SMART: SM00852,Gene3D: G3DSA:3.90.105.10,SUPERFAMILY: SSF63882,SUPERFAMILY: SSF53218,Pfam: PF03454(MoeA C-terminal region (domain IV)),Pfam: PF03453(MoeA N-te…	OTHER	0
OG0000020	GCF_000166095.1|WP_013413377.1	Pfam: PF00994(Probable molybdopterin binding domain),SUPERFAMILY: SSF63882,Gene3D: G3DSA:2.40.340.10,Gene3D: G3DSA:3.90.105.10,SUPERFAMILY: SSF63867,SUPERFAMILY: SSF53218,ProSitePatterns: PS01079(Molybdenum cofactor biosynthesis proteins signature 2.),SMART: SM00852,Gene3D: G3DSA:3.40.980.10,Pfam: PF03454(MoeA C-terminal region (domain IV)),Gene3D: G3DSA:2.170.190.11,Pfam: PF03453(MoeA N-terminal…	OTHER	0
OG0000020	GCF_000166095.1|WP_013413487.1	Pfam: PF03454(MoeA C-terminal region (domain IV)),SMART: SM00852,Coils: Coil,TIGRFAM: TIGR00177(molyb_syn: molybdenum cofactor synthesis domain),Gene3D: G3DSA:2.170.190.11,Gene3D: G3DSA:3.90.105.10,SUPERFAMILY: SSF63882,SUPERFAMILY: SSF63867,Pfam: PF00994(Probable molybdopterin binding domain),Pfam: PF03453(MoeA N-terminal region (domain I and II)),SUPERFAMILY: SSF53218,CDD: cd00887(MoeA),Gene3D:…	OTHER	0
OG0000020	GCF_000251105.1|WP_014404765.1	Gene3D: G3DSA:3.40.980.10,SUPERFAMILY: SSF53218,SMART: SM00852,Pfam: PF00994(Probable molybdopterin binding domain),Gene3D: G3DSA:2.40.340.10,Gene3D: G3DSA:2.170.190.11,CDD: cd00887(MoeA),Pfam: PF03453(MoeA N-terminal region (domain I and II)),ProSitePatterns: PS01079(Molybdenum cofactor biosynthesis proteins signature 2.),Gene3D: G3DSA:3.90.105.10,SUPERFAMILY: SSF63882	OTHER	0
OG0000020	GCF_000251105.1|WP_014404879.1	SMART: SM00852,SUPERFAMILY: SSF53218,ProSitePatterns: PS01079(Molybdenum cofactor biosynthesis proteins signature 2.),Pfam: PF03453(MoeA N-terminal region (domain I and II)),SUPERFAMILY: SSF63867,Pfam: PF03454(MoeA C-terminal region (domain IV)),Gene3D: G3DSA:3.40.980.10,Gene3D: G3DSA:2.40.340.10,Gene3D: G3DSA:2.170.190.11,SUPERFAMILY: SSF63882,CDD: cd00887(MoeA),Gene3D: G3DSA:3.90.105.10,Pfam: P…	OTHER	0
OG0000020	GCF_000251105.1|WP_014404880.1	Gene3D: G3DSA:3.40.980.10,SUPERFAMILY: SSF53850,Pfam: PF12727(PBP superfamily domain),CDD: cd00887(MoeA),Pfam: PF03454(MoeA C-terminal region (domain IV)),Gene3D: G3DSA:2.40.340.10,SUPERFAMILY: SSF63867,ProSitePatterns: PS01079(Molybdenum cofactor biosynthesis proteins signature 2.),Gene3D: G3DSA:3.90.105.10,Pfam: PF00994(Probable molybdopterin binding domain),TIGRFAM: TIGR00177(molyb_syn: molybd…	OTHER	0
OG0000020	GCF_002201915.1|WP_088334657.1	Gene3D: G3DSA:2.40.340.10,CDD: cd00887(MoeA),SUPERFAMILY: SSF53218,Pfam: PF03453(MoeA N-terminal region (domain I and II)),TIGRFAM: TIGR00177(molyb_syn: molybdenum cofactor synthesis domain),SMART: SM00852,Pfam: PF00994(Probable molybdopterin binding domain),ProSitePatterns: PS01079(Molybdenum cofactor biosynthesis proteins signature 2.),Gene3D: G3DSA:3.40.980.10,SUPERFAMILY: SSF63882,Gene3D: G3D…	OTHER	0
OG0000020	GCF_900095295.1|WP_071905953.1	Gene3D: G3DSA:3.40.980.10,Gene3D: G3DSA:2.40.340.10,SUPERFAMILY: SSF53218,Pfam: PF00994(Probable molybdopterin binding domain),SUPERFAMILY: SSF63867,Gene3D: G3DSA:3.90.105.10,Pfam: PF03454(MoeA C-terminal region (domain IV)),Gene3D: G3DSA:2.170.190.11,TIGRFAM: TIGR00177(molyb_syn: molybdenum cofactor synthesis domain),CDD: cd00887(MoeA),Pfam: PF03453(MoeA N-terminal region (domain I and II)),SUPE…	OTHER	1
OG0000020	GCF_900095295.1|WP_071907834.1	SUPERFAMILY: SSF53218,Gene3D: G3DSA:2.170.190.11,SMART: SM00852,Gene3D: G3DSA:3.40.980.10,SUPERFAMILY: SSF63867,Pfam: PF03453(MoeA N-terminal region (domain I and II)),Gene3D: G3DSA:3.90.105.10,SUPERFAMILY: SSF63882,Gene3D: G3DSA:2.40.340.10,TIGRFAM: TIGR00177(molyb_syn: molybdenum cofactor synthesis domain),CDD: cd00887(MoeA),Pfam: PF00994(Probable molybdopterin binding domain),Pfam: PF03454(Moe…	OTHER	0
OG0000022	GCF_000008645.1|WP_010875981.1	CDD: cd13128(MATE_Wzx_like),Pfam: PF14667(Polysaccharide biosynthesis C-terminal domain),Pfam: PF01943(Polysaccharide biosynthesis protein)	OTHER	14
OG0000022	GCF_000008645.1|WP_010875986.1	CDD: cd13128(MATE_Wzx_like),Pfam: PF01943(Polysaccharide biosynthesis protein)	OTHER	11
OG0000022	GCF_000008645.1|WP_010876006.1	Pfam: PF01943(Polysaccharide biosynthesis protein)	OTHER	8
OG0000022	GCF_000008645.1|WP_010876018.1	Pfam: PF01943(Polysaccharide biosynthesis protein),CDD: cd13128(MATE_Wzx_like),Pfam: PF14667(Polysaccharide biosynthesis C-terminal domain)	OTHER	14
OG0000022	GCF_000011185.1|WP_010916912.1	Pfam: PF01943(Polysaccharide biosynthesis protein)	OTHER	12
OG0000022	GCF_000011185.1|WP_010917147.1	Pfam: PF13440(Polysaccharide biosynthesis protein),Pfam: PF14667(Polysaccharide biosynthesis C-terminal domain),CDD: cd13128(MATE_Wzx_like)	OTHER	14
OG0000022	GCF_000013445.1|WP_011450076.1	Pfam: PF01943(Polysaccharide biosynthesis protein)	OTHER	14
OG0000022	GCF_000016525.1|WP_004033513.1	CDD: cd13128(MATE_Wzx_like),Pfam: PF14667(Polysaccharide biosynthesis C-terminal domain),Pfam: PF01943(Polysaccharide biosynthesis protein)	OTHER	14
OG0000022	GCF_000016525.1|WP_011954357.1	Pfam: PF14667(Polysaccharide biosynthesis C-terminal domain),CDD: cd13128(MATE_Wzx_like),Pfam: PF01943(Polysaccharide biosynthesis protein)	OTHER	12
OG0000022	GCF_000016525.1|WP_011954593.1	CDD: cd13128(MATE_Wzx_like),Pfam: PF14667(Polysaccharide biosynthesis C-terminal domain),Pfam: PF01943(Polysaccharide biosynthesis protein)	OTHER	14
OG0000022	GCF_000017165.1|WP_011971843.1	Pfam: PF14667(Polysaccharide biosynthesis C-terminal domain),CDD: cd13128(MATE_Wzx_like),Pfam: PF01943(Polysaccharide biosynthesis protein)	OTHER	11
OG0000022	GCF_000017165.1|WP_011972225.1	CDD: cd13128(MATE_Wzx_like),Pfam: PF14667(Polysaccharide biosynthesis C-terminal domain),Pfam: PF01943(Polysaccharide biosynthesis protein)	OTHER	14
OG0000022	GCF_000025285.1|WP_012939926.1	CDD: cd13128(MATE_Wzx_like),Pfam: PF01943(Polysaccharide biosynthesis protein),Pfam: PF14667(Polysaccharide biosynthesis C-terminal domain)	OTHER	14
OG0000022	GCF_000166095.1|WP_013413883.1	CDD: cd13128(MATE_Wzx_like),Pfam: PF01943(Polysaccharide biosynthesis protein),Pfam: PF14667(Polysaccharide biosynthesis C-terminal domain)	OTHER	14
OG0000022	GCF_000166095.1|WP_013414135.1	CDD: cd13128(MATE_Wzx_like),Pfam: PF01943(Polysaccharide biosynthesis protein),Pfam: PF14667(Polysaccharide biosynthesis C-terminal domain),PIRSF: PIRSF038958	OTHER	14
OG0000022	GCF_000251105.1|WP_014404807.1	Pfam: PF14667(Polysaccharide biosynthesis C-terminal domain),CDD: cd13128(MATE_Wzx_like),Pfam: PF01943(Polysaccharide biosynthesis protein)	OTHER	14
OG0000022	GCF_000251105.1|WP_014405151.1	CDD: cd13128(MATE_Wzx_like),Pfam: PF14667(Polysaccharide biosynthesis C-terminal domain),Pfam: PF13440(Polysaccharide biosynthesis protein)	OTHER	13
OG0000022	GCF_002201915.1|WP_088334834.1	Pfam: PF14667(Polysaccharide biosynthesis C-terminal domain),CDD: cd13128(MATE_Wzx_like),Pfam: PF01943(Polysaccharide biosynthesis protein)	OTHER	12
OG0000022	GCF_900095295.1|WP_071906453.1	CDD: cd13128(MATE_Wzx_like),Pfam: PF14667(Polysaccharide biosynthesis C-terminal domain),Pfam: PF01943(Polysaccharide biosynthesis protein)	OTHER	14
OG0000022	GCF_900095295.1|WP_071906640.1	Pfam: PF01943(Polysaccharide biosynthesis protein),Pfam: PF14667(Polysaccharide biosynthesis C-terminal domain),CDD: cd13128(MATE_Wzx_like)	OTHER	14
OG0000022	GCF_900095295.1|WP_071906703.1	CDD: cd13128(MATE_Wzx_like),Pfam: PF01943(Polysaccharide biosynthesis protein),Pfam: PF14667(Polysaccharide biosynthesis C-terminal domain)	OTHER	14
OG0000022	GCF_900095295.1|WP_071906902.1	CDD: cd13128(MATE_Wzx_like),Pfam: PF01943(Polysaccharide biosynthesis protein),Pfam: PF14667(Polysaccharide biosynthesis C-terminal domain)	OTHER	14
OG0000022	GCF_900095295.1|WP_071906967.1	Pfam: PF13440(Polysaccharide biosynthesis protein),Pfam: PF14667(Polysaccharide biosynthesis C-terminal domain)	OTHER	14
OG0000022	GCF_900095295.1|WP_071907458.1	Pfam: PF01943(Polysaccharide biosynthesis protein)	OTHER	14
OG0000022	GCF_900095295.1|WP_071907466.1	CDD: cd13128(MATE_Wzx_like),Pfam: PF01943(Polysaccharide biosynthesis protein),Pfam: PF14667(Polysaccharide biosynthesis C-terminal domain)	OTHER	14
OG0000029	GCF_000008645.1|WP_010876334.1	Pfam: PF02687(FtsX-like permease family),Pfam: PF12704(MacB-like periplasmic core domain)	OTHER	4
OG0000029	GCF_000013445.1|WP_011447387.1	Pfam: PF12704(MacB-like periplasmic core domain),Pfam: PF02687(FtsX-like permease family)	OTHER	4
OG0000029	GCF_000013445.1|WP_011447790.1	Pfam: PF02687(FtsX-like permease family)	OTHER	4
OG0000029	GCF_000013445.1|WP_011448430.1	Pfam: PF02687(FtsX-like permease family)	OTHER	4
OG0000029	GCF_000013445.1|WP_011448650.1	Pfam: PF12704(MacB-like periplasmic core domain),Pfam: PF02687(FtsX-like permease family)	OTHER	4
OG0000029	GCF_000013445.1|WP_011449158.1	Pfam: PF02687(FtsX-like permease family),Pfam: PF12704(MacB-like periplasmic core domain)	OTHER	4
OG0000029	GCF_000013445.1|WP_011449877.1	Pfam: PF12704(MacB-like periplasmic core domain),Pfam: PF02687(FtsX-like permease family)	OTHER	4
OG0000029	GCF_000016525.1|WP_011954129.1	Coils: Coil,Pfam: PF02687(FtsX-like permease family),Pfam: PF02687(FtsX-like permease family)	SP(Sec/SPI)	7
OG0000029	GCF_000017165.1|WP_011971868.1	Pfam: PF02687(FtsX-like permease family),Pfam: PF12704(MacB-like periplasmic core domain)	OTHER	4
OG0000029	GCF_000017165.1|WP_012066370.1	Pfam: PF02687(FtsX-like permease family),Pfam: PF12704(MacB-like periplasmic core domain)	OTHER	4
OG0000029	GCF_000017165.1|WP_012066481.1	Pfam: PF02687(FtsX-like permease family),Coils: Coil,Pfam: PF12704(MacB-like periplasmic core domain)	OTHER	4
OG0000029	GCF_000025285.1|WP_012940084.1	Pfam: PF12704(MacB-like periplasmic core domain),Pfam: PF02687(FtsX-like permease family)	OTHER	4
OG0000029	GCF_000251105.1|WP_014405168.1	Pfam: PF02687(FtsX-like permease family),Pfam: PF12704(MacB-like periplasmic core domain)	OTHER	4
OG0000029	GCF_000251105.1|WP_014405169.1	Pfam: PF12704(MacB-like periplasmic core domain),Pfam: PF02687(FtsX-like permease family)	OTHER	4
OG0000029	GCF_000251105.1|WP_014406265.1	Pfam: PF12704(MacB-like periplasmic core domain),Pfam: PF02687(FtsX-like permease family)	OTHER	4
OG0000029	GCF_002201915.1|WP_088334888.1	Pfam: PF02687(FtsX-like permease family),Pfam: PF12704(MacB-like periplasmic core domain)	OTHER	4
OG0000029	GCF_900095295.1|WP_071906409.1	Pfam: PF02687(FtsX-like permease family)	OTHER	4
OG0000029	GCF_900095295.1|WP_071906568.1	Pfam: PF12704(MacB-like periplasmic core domain),Pfam: PF02687(FtsX-like permease family)	SP(Sec/SPI)	3
OG0000029	GCF_900095295.1|WP_071907242.1	Pfam: PF02687(FtsX-like permease family),Pfam: PF12704(MacB-like periplasmic core domain)	OTHER	4
OG0000029	GCF_900095295.1|WP_071907401.1	Pfam: PF02687(FtsX-like permease family),Pfam: PF12704(MacB-like periplasmic core domain),MobiDBLite: mobidb-lite(consensus disorder prediction),MobiDBLite: mobidb-lite(consensus disorder prediction)	OTHER	4
OG0000029	GCF_900095295.1|WP_071907736.1	Pfam: PF12704(MacB-like periplasmic core domain),Pfam: PF02687(FtsX-like permease family)	OTHER	4
OG0000029	GCF_900095295.1|WP_071907827.1	Pfam: PF02687(FtsX-like permease family),Pfam: PF12704(MacB-like periplasmic core domain)	OTHER	4
OG0000029	GCF_900095295.1|WP_084789959.1	Pfam: PF02687(FtsX-like permease family)	OTHER	4
OG0000042	GCF_000008645.1|WP_010875823.1	ProSitePatterns: PS00470(Isocitrate and isopropylmalate dehydrogenases signature.),Pfam: PF00180(Isocitrate/isopropylmalate dehydrogenase),TIGRFAM: TIGR02088(LEU3_arch: isopropylmalate/isohomocitrate dehydrogenases),Gene3D: G3DSA:3.40.718.10,SMART: SM01329,SUPERFAMILY: SSF53659	OTHER	0
OG0000042	GCF_000008645.1|WP_048061040.1	Coils: Coil,Gene3D: G3DSA:3.40.718.10,SUPERFAMILY: SSF53659,SMART: SM01329,ProSitePatterns: PS00470(Isocitrate and isopropylmalate dehydrogenases signature.),TIGRFAM: TIGR02088(LEU3_arch: isopropylmalate/isohomocitrate dehydrogenases),Pfam: PF00180(Isocitrate/isopropylmalate dehydrogenase)	OTHER	0
OG0000042	GCF_000011185.1|WP_010916451.1	Gene3D: G3DSA:3.40.718.10,TIGRFAM: TIGR00183(prok_nadp_idh: isocitrate dehydrogenase, NADP-dependent),SUPERFAMILY: SSF53659,SMART: SM01329,Pfam: PF00180(Isocitrate/isopropylmalate dehydrogenase),ProSitePatterns: PS00470(Isocitrate and isopropylmalate dehydrogenases signature.)	OTHER	0
OG0000042	GCF_000013445.1|WP_011448782.1	Pfam: PF00180(Isocitrate/isopropylmalate dehydrogenase),ProSitePatterns: PS00470(Isocitrate and isopropylmalate dehydrogenases signature.),Gene3D: G3DSA:3.40.718.10,SMART: SM01329,SUPERFAMILY: SSF53659	OTHER	0
OG0000042	GCF_000013445.1|WP_011449325.1	Pfam: PF00180(Isocitrate/isopropylmalate dehydrogenase),SUPERFAMILY: SSF53659,Gene3D: G3DSA:3.40.718.10,SMART: SM01329,ProSitePatterns: PS00470(Isocitrate and isopropylmalate dehydrogenases signature.)	OTHER	0
OG0000042	GCF_000016525.1|WP_011953852.1	ProSitePatterns: PS00470(Isocitrate and isopropylmalate dehydrogenases signature.),Gene3D: G3DSA:3.40.718.10,SUPERFAMILY: SSF53659,TIGRFAM: TIGR02088(LEU3_arch: isopropylmalate/isohomocitrate dehydrogenases),Pfam: PF00180(Isocitrate/isopropylmalate dehydrogenase),SMART: SM01329	OTHER	0
OG0000042	GCF_000016525.1|WP_011954421.1	TIGRFAM: TIGR02088(LEU3_arch: isopropylmalate/isohomocitrate dehydrogenases),Pfam: PF00180(Isocitrate/isopropylmalate dehydrogenase),ProSitePatterns: PS00470(Isocitrate and isopropylmalate dehydrogenases signature.),SMART: SM01329,Gene3D: G3DSA:3.40.718.10,SUPERFAMILY: SSF53659	OTHER	0
OG0000042	GCF_000017165.1|WP_011971859.1	SMART: SM01329,ProSitePatterns: PS00470(Isocitrate and isopropylmalate dehydrogenases signature.),Gene3D: G3DSA:3.40.718.10,TIGRFAM: TIGR02088(LEU3_arch: isopropylmalate/isohomocitrate dehydrogenases),SUPERFAMILY: SSF53659,Pfam: PF00180(Isocitrate/isopropylmalate dehydrogenase)	OTHER	0
OG0000042	GCF_000017165.1|WP_012066498.1	Pfam: PF00180(Isocitrate/isopropylmalate dehydrogenase),ProSitePatterns: PS00470(Isocitrate and isopropylmalate dehydrogenases signature.),Gene3D: G3DSA:3.40.718.10,TIGRFAM: TIGR02088(LEU3_arch: isopropylmalate/isohomocitrate dehydrogenases),SMART: SM01329,SUPERFAMILY: SSF53659	OTHER	0
OG0000042	GCF_000025285.1|WP_012939654.1	Pfam: PF00180(Isocitrate/isopropylmalate dehydrogenase),ProSitePatterns: PS00470(Isocitrate and isopropylmalate dehydrogenases signature.),TIGRFAM: TIGR00183(prok_nadp_idh: isocitrate dehydrogenase, NADP-dependent),Coils: Coil,Gene3D: G3DSA:3.40.718.10,SMART: SM01329,SUPERFAMILY: SSF53659	OTHER	0
OG0000042	GCF_000025285.1|WP_012939784.1	ProSitePatterns: PS00470(Isocitrate and isopropylmalate dehydrogenases signature.),SMART: SM01329,TIGRFAM: TIGR02088(LEU3_arch: isopropylmalate/isohomocitrate dehydrogenases),Gene3D: G3DSA:3.40.718.10,SUPERFAMILY: SSF53659,Pfam: PF00180(Isocitrate/isopropylmalate dehydrogenase)	OTHER	0
OG0000042	GCF_000166095.1|WP_013413662.1	Pfam: PF00180(Isocitrate/isopropylmalate dehydrogenase),ProSitePatterns: PS00470(Isocitrate and isopropylmalate dehydrogenases signature.),SMART: SM01329,TIGRFAM: TIGR02088(LEU3_arch: isopropylmalate/isohomocitrate dehydrogenases),Gene3D: G3DSA:3.40.718.10,SUPERFAMILY: SSF53659	OTHER	0
OG0000042	GCF_000166095.1|WP_013414337.1	Gene3D: G3DSA:3.40.718.10,SMART: SM01329,Pfam: PF00180(Isocitrate/isopropylmalate dehydrogenase),TIGRFAM: TIGR02088(LEU3_arch: isopropylmalate/isohomocitrate dehydrogenases),SUPERFAMILY: SSF53659,ProSitePatterns: PS00470(Isocitrate and isopropylmalate dehydrogenases signature.)	OTHER	0
OG0000042	GCF_000251105.1|WP_014405177.1	Pfam: PF00180(Isocitrate/isopropylmalate dehydrogenase),ProSitePatterns: PS00470(Isocitrate and isopropylmalate dehydrogenases signature.),SMART: SM01329,SUPERFAMILY: SSF53659,Gene3D: G3DSA:3.40.718.10	OTHER	0
OG0000042	GCF_000251105.1|WP_014405944.1	Gene3D: G3DSA:3.40.718.10,SUPERFAMILY: SSF53659,SMART: SM01329,Pfam: PF00180(Isocitrate/isopropylmalate dehydrogenase)	OTHER	0
OG0000042	GCF_000251105.1|WP_014406140.1	TIGRFAM: TIGR02088(LEU3_arch: isopropylmalate/isohomocitrate dehydrogenases),Gene3D: G3DSA:3.40.718.10,Pfam: PF00180(Isocitrate/isopropylmalate dehydrogenase),SMART: SM01329,ProSitePatterns: PS00470(Isocitrate and isopropylmalate dehydrogenases signature.),SUPERFAMILY: SSF53659	OTHER	0
OG0000042	GCF_002201915.1|WP_088335921.1	ProSitePatterns: PS00470(Isocitrate and isopropylmalate dehydrogenases signature.),TIGRFAM: TIGR02088(LEU3_arch: isopropylmalate/isohomocitrate dehydrogenases),SUPERFAMILY: SSF53659,Pfam: PF00180(Isocitrate/isopropylmalate dehydrogenase),SMART: SM01329,Gene3D: G3DSA:3.40.718.10	OTHER	0
OG0000042	GCF_002201915.1|WP_088336530.1	SUPERFAMILY: SSF53659,Pfam: PF00180(Isocitrate/isopropylmalate dehydrogenase),ProSitePatterns: PS00470(Isocitrate and isopropylmalate dehydrogenases signature.),Gene3D: G3DSA:3.40.718.10,TIGRFAM: TIGR02088(LEU3_arch: isopropylmalate/isohomocitrate dehydrogenases),SMART: SM01329	OTHER	0
OG0000042	GCF_900095295.1|WP_071907282.1	ProSitePatterns: PS00470(Isocitrate and isopropylmalate dehydrogenases signature.),Gene3D: G3DSA:3.40.718.10,Pfam: PF00180(Isocitrate/isopropylmalate dehydrogenase),SUPERFAMILY: SSF53659,SMART: SM01329,TIGRFAM: TIGR02088(LEU3_arch: isopropylmalate/isohomocitrate dehydrogenases)	OTHER	0
OG0000042	GCF_900095295.1|WP_071907805.1	SUPERFAMILY: SSF53659,Pfam: PF00180(Isocitrate/isopropylmalate dehydrogenase),TIGRFAM: TIGR02088(LEU3_arch: isopropylmalate/isohomocitrate dehydrogenases),SMART: SM01329,Gene3D: G3DSA:3.40.718.10,ProSitePatterns: PS00470(Isocitrate and isopropylmalate dehydrogenases signature.)	OTHER	0
OG0000043	GCF_000008645.1|WP_010875952.1	Pfam: PF01047(MarR family),ProSitePatterns: PS01117(MarR-type HTH domain signature.),ProSiteProfiles: PS50995(MarR-type HTH domain profile.),SUPERFAMILY: SSF46785,Gene3D: G3DSA:1.10.10.10,SMART: SM00347,PRINTS: PR00598(Bacterial regulatory protein MarR family signature),PRINTS: PR00598(Bacterial regulatory protein MarR family signature),PRINTS: PR00598(Bacterial regulatory protein MarR family sig…	OTHER	0
OG0000043	GCF_000011185.1|WP_010917420.1	Coils: Coil,PRINTS: PR00598(Bacterial regulatory protein MarR family signature),PRINTS: PR00598(Bacterial regulatory protein MarR family signature),PRINTS: PR00598(Bacterial regulatory protein MarR family signature),ProSiteProfiles: PS50995(MarR-type HTH domain profile.),SUPERFAMILY: SSF46785,Pfam: PF01047(MarR family),Gene3D: G3DSA:1.10.10.10,SMART: SM00347	OTHER	0
OG0000043	GCF_000011185.1|WP_010917504.1	SUPERFAMILY: SSF46785,Pfam: PF01047(MarR family),PRINTS: PR00598(Bacterial regulatory protein MarR family signature),PRINTS: PR00598(Bacterial regulatory protein MarR family signature),PRINTS: PR00598(Bacterial regulatory protein MarR family signature),ProSiteProfiles: PS50995(MarR-type HTH domain profile.),SMART: SM00347,Gene3D: G3DSA:1.10.10.10	OTHER	0
OG0000043	GCF_000013445.1|WP_011447686.1	Gene3D: G3DSA:1.10.10.10,Pfam: PF12802(MarR family),SUPERFAMILY: SSF46785,ProSiteProfiles: PS50995(MarR-type HTH domain profile.),SMART: SM00347	OTHER	0
OG0000043	GCF_000013445.1|WP_011448364.1	PRINTS: PR00598(Bacterial regulatory protein MarR family signature),PRINTS: PR00598(Bacterial regulatory protein MarR family signature),PRINTS: PR00598(Bacterial regulatory protein MarR family signature),PRINTS: PR00598(Bacterial regulatory protein MarR family signature),Pfam: PF01047(MarR family),SUPERFAMILY: SSF46785,Gene3D: G3DSA:1.10.10.10,ProSiteProfiles: PS50995(MarR-type HTH domain profile…	OTHER	0
OG0000043	GCF_000013445.1|WP_011448454.1	SUPERFAMILY: SSF46785,Gene3D: G3DSA:1.10.10.10,Pfam: PF01047(MarR family),PRINTS: PR00598(Bacterial regulatory protein MarR family signature),PRINTS: PR00598(Bacterial regulatory protein MarR family signature),PRINTS: PR00598(Bacterial regulatory protein MarR family signature),CDD: cd00090(HTH_ARSR),ProSiteProfiles: PS50995(MarR-type HTH domain profile.),SMART: SM00347,SMART: SM00529	OTHER	0
OG0000043	GCF_000013445.1|WP_011448530.1	Gene3D: G3DSA:1.10.10.10,PRINTS: PR00598(Bacterial regulatory protein MarR family signature),PRINTS: PR00598(Bacterial regulatory protein MarR family signature),PRINTS: PR00598(Bacterial regulatory protein MarR family signature),SUPERFAMILY: SSF46785,SMART: SM00347,Pfam: PF01047(MarR family),ProSiteProfiles: PS50995(MarR-type HTH domain profile.)	OTHER	0
OG0000043	GCF_000013445.1|WP_011448927.1	ProSitePatterns: PS01117(MarR-type HTH domain signature.),Gene3D: G3DSA:1.10.10.10,SMART: SM00347,SUPERFAMILY: SSF46785,Pfam: PF01047(MarR family),PRINTS: PR00598(Bacterial regulatory protein MarR family signature),PRINTS: PR00598(Bacterial regulatory protein MarR family signature),PRINTS: PR00598(Bacterial regulatory protein MarR family signature),PRINTS: PR00598(Bacterial regulatory protein Mar…	OTHER	0
OG0000043	GCF_000016525.1|WP_004036094.1	Gene3D: G3DSA:1.10.10.10,SUPERFAMILY: SSF46785,SMART: SM00529,ProSiteProfiles: PS50995(MarR-type HTH domain profile.),ProSitePatterns: PS01117(MarR-type HTH domain signature.),PRINTS: PR00598(Bacterial regulatory protein MarR family signature),PRINTS: PR00598(Bacterial regulatory protein MarR family signature),PRINTS: PR00598(Bacterial regulatory protein MarR family signature),PRINTS: PR00598(Bac…	OTHER	0
OG0000043	GCF_000016525.1|WP_011954005.1	PRINTS: PR00598(Bacterial regulatory protein MarR family signature),PRINTS: PR00598(Bacterial regulatory protein MarR family signature),PRINTS: PR00598(Bacterial regulatory protein MarR family signature),Gene3D: G3DSA:1.10.10.10,SMART: SM00347,Pfam: PF12802(MarR family),ProSiteProfiles: PS50995(MarR-type HTH domain profile.),SUPERFAMILY: SSF46785	OTHER	0
OG0000043	GCF_000016525.1|WP_048058606.1	SUPERFAMILY: SSF46785,Gene3D: G3DSA:1.10.10.10,PRINTS: PR00598(Bacterial regulatory protein MarR family signature),PRINTS: PR00598(Bacterial regulatory protein MarR family signature),PRINTS: PR00598(Bacterial regulatory protein MarR family signature),PRINTS: PR00598(Bacterial regulatory protein MarR family signature),Pfam: PF01047(MarR family),ProSiteProfiles: PS50995(MarR-type HTH domain profile…	OTHER	0
OG0000043	GCF_000017165.1|WP_011971951.1	PRINTS: PR00033(AsnC bacterial regulatory protein HTH signature),PRINTS: PR00033(AsnC bacterial regulatory protein HTH signature),PRINTS: PR00033(AsnC bacterial regulatory protein HTH signature),Coils: Coil,ProSitePatterns: PS01117(MarR-type HTH domain signature.),SMART: SM00347,Pfam: PF01047(MarR family),PRINTS: PR00598(Bacterial regulatory protein MarR family signature),PRINTS: PR00598(Bacteria…	OTHER	0
OG0000043	GCF_000017165.1|WP_011972107.1	PRINTS: PR00598(Bacterial regulatory protein MarR family signature),PRINTS: PR00598(Bacterial regulatory protein MarR family signature),PRINTS: PR00598(Bacterial regulatory protein MarR family signature),PRINTS: PR00598(Bacterial regulatory protein MarR family signature),Coils: Coil,SUPERFAMILY: SSF46785,Pfam: PF01047(MarR family),Gene3D: G3DSA:1.10.10.10,ProSiteProfiles: PS50995(MarR-type HTH do…	OTHER	0
OG0000043	GCF_000025285.1|WP_012940069.1	PRINTS: PR00598(Bacterial regulatory protein MarR family signature),PRINTS: PR00598(Bacterial regulatory protein MarR family signature),PRINTS: PR00598(Bacterial regulatory protein MarR family signature),ProSiteProfiles: PS50995(MarR-type HTH domain profile.),CDD: cd00090(HTH_ARSR),SMART: SM00347,Coils: Coil,Pfam: PF01047(MarR family),SUPERFAMILY: SSF46785,Gene3D: G3DSA:1.10.10.10	OTHER	0
OG0000043	GCF_000251105.1|WP_014405770.1	Gene3D: G3DSA:1.10.10.10,CDD: cd00090(HTH_ARSR),Pfam: PF13601(Winged helix DNA-binding domain),SUPERFAMILY: SSF46785	OTHER	0
OG0000043	GCF_002201915.1|WP_088336099.1	SMART: SM00347,Gene3D: G3DSA:1.10.10.10,SUPERFAMILY: SSF46785,Pfam: PF01047(MarR family)	OTHER	0
OG0000043	GCF_900095295.1|WP_071906305.1	Pfam: PF01047(MarR family),Gene3D: G3DSA:1.10.10.10,ProSitePatterns: PS01117(MarR-type HTH domain signature.),ProSiteProfiles: PS50995(MarR-type HTH domain profile.),SUPERFAMILY: SSF46785,PRINTS: PR00598(Bacterial regulatory protein MarR family signature),PRINTS: PR00598(Bacterial regulatory protein MarR family signature),PRINTS: PR00598(Bacterial regulatory protein MarR family signature),PRINTS:…	OTHER	0
OG0000043	GCF_900095295.1|WP_071906310.1	Gene3D: G3DSA:1.10.10.10,Pfam: PF01047(MarR family),ProSiteProfiles: PS50995(MarR-type HTH domain profile.),SMART: SM00347,SUPERFAMILY: SSF46785,PRINTS: PR00598(Bacterial regulatory protein MarR family signature),PRINTS: PR00598(Bacterial regulatory protein MarR family signature),PRINTS: PR00598(Bacterial regulatory protein MarR family signature),PRINTS: PR00598(Bacterial regulatory protein MarR …	OTHER	0
OG0000043	GCF_900095295.1|WP_071907808.1	ProSiteProfiles: PS50995(MarR-type HTH domain profile.),SMART: SM00347,Pfam: PF01047(MarR family),Gene3D: G3DSA:1.10.10.10,PRINTS: PR00598(Bacterial regulatory protein MarR family signature),PRINTS: PR00598(Bacterial regulatory protein MarR family signature),PRINTS: PR00598(Bacterial regulatory protein MarR family signature),SUPERFAMILY: SSF46785	OTHER	0
OG0000043	GCF_900095295.1|WP_084789839.1	Pfam: PF01047(MarR family),ProSiteProfiles: PS50995(MarR-type HTH domain profile.),Gene3D: G3DSA:1.10.10.10,PRINTS: PR00598(Bacterial regulatory protein MarR family signature),PRINTS: PR00598(Bacterial regulatory protein MarR family signature),PRINTS: PR00598(Bacterial regulatory protein MarR family signature),PRINTS: PR00598(Bacterial regulatory protein MarR family signature),SUPERFAMILY: SSF467…	OTHER	0
OG0000044	GCF_000008645.1|WP_010875996.1	SMART: SM00460,SUPERFAMILY: SSF54001,MobiDBLite: mobidb-lite(consensus disorder prediction),Pfam: PF09373(Pseudomurein-binding repeat),Pfam: PF09373(Pseudomurein-binding repeat),Pfam: PF09373(Pseudomurein-binding repeat),SUPERFAMILY: SSF51445,Gene3D: G3DSA:3.20.20.80,Gene3D: G3DSA:3.10.620.30,Pfam: PF01841(Transglutaminase-like superfamily)	SP(Sec/SPI)	0
OG0000044	GCF_000008645.1|WP_010875998.1	SUPERFAMILY: SSF54001,Pfam: PF01841(Transglutaminase-like superfamily),Gene3D: G3DSA:3.10.620.30,Pfam: PF09373(Pseudomurein-binding repeat),Pfam: PF09373(Pseudomurein-binding repeat),Pfam: PF09373(Pseudomurein-binding repeat),Pfam: PF09373(Pseudomurein-binding repeat),Pfam: PF09373(Pseudomurein-binding repeat),SMART: SM00460	SP(Sec/SPI)	0
OG0000044	GCF_000008645.1|WP_010876051.1	Pfam: PF01841(Transglutaminase-like superfamily),MobiDBLite: mobidb-lite(consensus disorder prediction),Gene3D: G3DSA:3.10.620.30,SUPERFAMILY: SSF54001,SMART: SM00460,Pfam: PF09373(Pseudomurein-binding repeat),Pfam: PF09373(Pseudomurein-binding repeat),Pfam: PF09373(Pseudomurein-binding repeat),Pfam: PF09373(Pseudomurein-binding repeat)	SP(Sec/SPI)	0
OG0000044	GCF_000008645.1|WP_010876430.1	SMART: SM00460,Pfam: PF01841(Transglutaminase-like superfamily),SUPERFAMILY: SSF54001,Pfam: PF09373(Pseudomurein-binding repeat),Pfam: PF09373(Pseudomurein-binding repeat),Pfam: PF09373(Pseudomurein-binding repeat),Gene3D: G3DSA:3.10.620.30	SP(Sec/SPI)	0
OG0000044	GCF_000008645.1|WP_010876478.1	SMART: SM00460,Pfam: PF01841(Transglutaminase-like superfamily),SUPERFAMILY: SSF54001,Gene3D: G3DSA:3.10.620.30	SP(Sec/SPI)	0
OG0000044	GCF_000013445.1|WP_011449548.1	Pfam: PF01841(Transglutaminase-like superfamily),Gene3D: G3DSA:3.10.620.30,SUPERFAMILY: SSF54001,SMART: SM00460	OTHER	0
OG0000044	GCF_000013445.1|WP_083758432.1	Pfam: PF01841(Transglutaminase-like superfamily),Gene3D: G3DSA:3.10.620.30,SMART: SM00460,SUPERFAMILY: SSF54001	SP(Sec/SPI)	0
OG0000044	GCF_000166095.1|WP_052293478.1	Pfam: PF01841(Transglutaminase-like superfamily),SUPERFAMILY: SSF54001,SMART: SM00460,Gene3D: G3DSA:3.20.20.80,Pfam: PF00704(Glycosyl hydrolases family 18),Pfam: PF09373(Pseudomurein-binding repeat),Pfam: PF09373(Pseudomurein-binding repeat),Pfam: PF09373(Pseudomurein-binding repeat),Pfam: PF09373(Pseudomurein-binding repeat),SUPERFAMILY: SSF51445,Gene3D: G3DSA:3.10.620.30	OTHER	0
OG0000044	GCF_000251105.1|WP_052322775.1	Pfam: PF01841(Transglutaminase-like superfamily),SUPERFAMILY: SSF54001,Gene3D: G3DSA:3.10.620.30,MobiDBLite: mobidb-lite(consensus disorder prediction),MobiDBLite: mobidb-lite(consensus disorder prediction)	OTHER	0
OG0000044	GCF_002201915.1|WP_088335778.1	SUPERFAMILY: SSF54001,SMART: SM00460,Gene3D: G3DSA:3.10.620.30,Pfam: PF01841(Transglutaminase-like superfamily)	SP(Sec/SPI)	0
OG0000044	GCF_002201915.1|WP_088336112.1	SUPERFAMILY: SSF54001,SMART: SM00460,Pfam: PF01841(Transglutaminase-like superfamily),Gene3D: G3DSA:3.10.620.30	SP(Sec/SPI)	0
OG0000044	GCF_900095295.1|WP_071905947.1	SUPERFAMILY: SSF54001,Gene3D: G3DSA:3.10.620.30,SMART: SM00460,Pfam: PF01841(Transglutaminase-like superfamily)	OTHER	0
OG0000044	GCF_900095295.1|WP_071906449.1	SUPERFAMILY: SSF51445,Gene3D: G3DSA:3.20.20.80,Pfam: PF13200(Putative glycosyl hydrolase domain)	SP(Sec/SPI)	0
OG0000044	GCF_900095295.1|WP_071906450.1	MobiDBLite: mobidb-lite(consensus disorder prediction),Gene3D: G3DSA:3.20.20.80,Pfam: PF13200(Putative glycosyl hydrolase domain),MobiDBLite: mobidb-lite(consensus disorder prediction),SUPERFAMILY: SSF51445	SP(Sec/SPI)	0
OG0000044	GCF_900095295.1|WP_071906522.1	Gene3D: G3DSA:3.10.620.30,Pfam: PF01841(Transglutaminase-like superfamily),SMART: SM00460,SUPERFAMILY: SSF54001	OTHER	0
OG0000044	GCF_900095295.1|WP_071906564.1	SUPERFAMILY: SSF51445	SP(Sec/SPI)	0
OG0000044	GCF_900095295.1|WP_071907528.1	SMART: SM00460,Pfam: PF01841(Transglutaminase-like superfamily),MobiDBLite: mobidb-lite(consensus disorder prediction),SUPERFAMILY: SSF54001,Gene3D: G3DSA:3.10.620.30,Pfam: PF09373(Pseudomurein-binding repeat),Pfam: PF09373(Pseudomurein-binding repeat),Pfam: PF09373(Pseudomurein-binding repeat)	SP(Sec/SPI)	0
OG0000044	GCF_900095295.1|WP_084789996.1	Pfam: PF09373(Pseudomurein-binding repeat),Pfam: PF09373(Pseudomurein-binding repeat),Gene3D: G3DSA:3.10.620.30,SUPERFAMILY: SSF51445,Gene3D: G3DSA:3.20.20.80,MobiDBLite: mobidb-lite(consensus disorder prediction),Pfam: PF01841(Transglutaminase-like superfamily),Pfam: PF13200(Putative glycosyl hydrolase domain),SUPERFAMILY: SSF54001,SMART: SM00460	OTHER	0
OG0000044	GCF_900095295.1|WP_084790034.1	SUPERFAMILY: SSF51445,MobiDBLite: mobidb-lite(consensus disorder prediction),Pfam: PF01841(Transglutaminase-like superfamily),Gene3D: G3DSA:3.20.20.80,Pfam: PF13200(Putative glycosyl hydrolase domain),MobiDBLite: mobidb-lite(consensus disorder prediction),SUPERFAMILY: SSF54001,Pfam: PF09373(Pseudomurein-binding repeat),SMART: SM00460,Gene3D: G3DSA:3.10.620.30	OTHER	0
OG0000044	GCF_900095295.1|WP_084790047.1	Pfam: PF01841(Transglutaminase-like superfamily),Gene3D: G3DSA:3.10.620.30,SUPERFAMILY: SSF54001	OTHER	0
OG0000045	GCF_000008645.1|WP_010876043.1	Pfam: PF00294(pfkB family carbohydrate kinase),ProSitePatterns: PS00584(pfkB family of carbohydrate kinases signature 2.),CDD: cd01942(ribokinase_group_A),Gene3D: G3DSA:3.40.1190.20,PRINTS: PR00990(Ribokinase signature),PRINTS: PR00990(Ribokinase signature),PRINTS: PR00990(Ribokinase signature),PRINTS: PR00990(Ribokinase signature),PRINTS: PR00990(Ribokinase signature),SUPERFAMILY: SSF53613	OTHER	0
OG0000045	GCF_000008645.1|WP_010877153.1	Pfam: PF00294(pfkB family carbohydrate kinase),ProSitePatterns: PS00583(pfkB family of carbohydrate kinases signature 1.),SUPERFAMILY: SSF53613,CDD: cd01942(ribokinase_group_A),ProSitePatterns: PS00584(pfkB family of carbohydrate kinases signature 2.),Gene3D: G3DSA:3.40.1190.20,PRINTS: PR00990(Ribokinase signature),PRINTS: PR00990(Ribokinase signature),PRINTS: PR00990(Ribokinase signature),PRINTS…	OTHER	0
OG0000045	GCF_000008645.1|WP_010877443.1	CDD: cd01942(ribokinase_group_A),PRINTS: PR00990(Ribokinase signature),PRINTS: PR00990(Ribokinase signature),PRINTS: PR00990(Ribokinase signature),PRINTS: PR00990(Ribokinase signature),PRINTS: PR00990(Ribokinase signature),Gene3D: G3DSA:3.40.1190.20,ProSitePatterns: PS00584(pfkB family of carbohydrate kinases signature 2.),Pfam: PF00294(pfkB family carbohydrate kinase),ProSitePatterns: PS00583(pf…	OTHER	0
OG0000045	GCF_000011185.1|WP_010917237.1	CDD: cd01942(ribokinase_group_A),Pfam: PF00294(pfkB family carbohydrate kinase),SUPERFAMILY: SSF53613,ProSitePatterns: PS00583(pfkB family of carbohydrate kinases signature 1.),Gene3D: G3DSA:2.20.150.10,Gene3D: G3DSA:3.40.1190.20	OTHER	0
OG0000045	GCF_000013445.1|WP_011447151.1	ProSitePatterns: PS00583(pfkB family of carbohydrate kinases signature 1.),ProSitePatterns: PS00584(pfkB family of carbohydrate kinases signature 2.),SUPERFAMILY: SSF53613,CDD: cd01942(ribokinase_group_A),PRINTS: PR00990(Ribokinase signature),PRINTS: PR00990(Ribokinase signature),PRINTS: PR00990(Ribokinase signature),Pfam: PF00294(pfkB family carbohydrate kinase),Gene3D: G3DSA:3.40.1190.20	OTHER	0
OG0000045	GCF_000016525.1|WP_004032517.1	PRINTS: PR00990(Ribokinase signature),PRINTS: PR00990(Ribokinase signature),PRINTS: PR00990(Ribokinase signature),PRINTS: PR00990(Ribokinase signature),Gene3D: G3DSA:3.40.1190.20,ProSitePatterns: PS00583(pfkB family of carbohydrate kinases signature 1.),ProSitePatterns: PS00584(pfkB family of carbohydrate kinases signature 2.),CDD: cd01942(ribokinase_group_A),Pfam: PF00294(pfkB family carbohydrat…	OTHER	0
OG0000045	GCF_000016525.1|WP_011953817.1	CDD: cd01942(ribokinase_group_A),Pfam: PF00294(pfkB family carbohydrate kinase),ProSitePatterns: PS00584(pfkB family of carbohydrate kinases signature 2.),Gene3D: G3DSA:3.40.1190.20,PRINTS: PR00990(Ribokinase signature),PRINTS: PR00990(Ribokinase signature),PRINTS: PR00990(Ribokinase signature),PRINTS: PR00990(Ribokinase signature),PRINTS: PR00990(Ribokinase signature),SUPERFAMILY: SSF53613	OTHER	0
OG0000045	GCF_000017165.1|WP_012066216.1	Gene3D: G3DSA:3.40.1190.20,ProSitePatterns: PS00584(pfkB family of carbohydrate kinases signature 2.),ProSitePatterns: PS00583(pfkB family of carbohydrate kinases signature 1.),Pfam: PF00294(pfkB family carbohydrate kinase),SUPERFAMILY: SSF53613,PRINTS: PR00990(Ribokinase signature),PRINTS: PR00990(Ribokinase signature),PRINTS: PR00990(Ribokinase signature),PRINTS: PR00990(Ribokinase signature),C…	OTHER	0
OG0000045	GCF_000025285.1|WP_012939674.1	CDD: cd01942(ribokinase_group_A),ProSitePatterns: PS00584(pfkB family of carbohydrate kinases signature 2.),Gene3D: G3DSA:3.40.1190.20,SUPERFAMILY: SSF53613,Pfam: PF00294(pfkB family carbohydrate kinase),PRINTS: PR00990(Ribokinase signature),PRINTS: PR00990(Ribokinase signature),PRINTS: PR00990(Ribokinase signature),PRINTS: PR00990(Ribokinase signature)	OTHER	0
OG0000045	GCF_000025285.1|WP_012940700.1	Pfam: PF00294(pfkB family carbohydrate kinase),SUPERFAMILY: SSF53613,PRINTS: PR00990(Ribokinase signature),PRINTS: PR00990(Ribokinase signature),PRINTS: PR00990(Ribokinase signature),PRINTS: PR00990(Ribokinase signature),Gene3D: G3DSA:3.40.1190.20	OTHER	0
OG0000045	GCF_000166095.1|WP_013413270.1	SUPERFAMILY: SSF53613,Pfam: PF00294(pfkB family carbohydrate kinase),ProSitePatterns: PS00584(pfkB family of carbohydrate kinases signature 2.),Gene3D: G3DSA:3.40.1190.20,CDD: cd01942(ribokinase_group_A),PRINTS: PR00990(Ribokinase signature),PRINTS: PR00990(Ribokinase signature),PRINTS: PR00990(Ribokinase signature),PRINTS: PR00990(Ribokinase signature),ProSitePatterns: PS00583(pfkB family of car…	OTHER	0
OG0000045	GCF_000166095.1|WP_013413389.1	Gene3D: G3DSA:3.40.1190.20,CDD: cd01942(ribokinase_group_A),SUPERFAMILY: SSF53613,ProSitePatterns: PS00584(pfkB family of carbohydrate kinases signature 2.),Pfam: PF00294(pfkB family carbohydrate kinase),PRINTS: PR00990(Ribokinase signature),PRINTS: PR00990(Ribokinase signature),PRINTS: PR00990(Ribokinase signature),PRINTS: PR00990(Ribokinase signature),PRINTS: PR00990(Ribokinase signature)	OTHER	0
OG0000045	GCF_000166095.1|WP_013414170.1	Pfam: PF00294(pfkB family carbohydrate kinase),SUPERFAMILY: SSF53613,CDD: cd01942(ribokinase_group_A),ProSitePatterns: PS00584(pfkB family of carbohydrate kinases signature 2.),Gene3D: G3DSA:3.40.1190.20,PRINTS: PR00990(Ribokinase signature),PRINTS: PR00990(Ribokinase signature),PRINTS: PR00990(Ribokinase signature),PRINTS: PR00990(Ribokinase signature),PRINTS: PR00990(Ribokinase signature)	OTHER	0
OG0000045	GCF_000251105.1|WP_014405638.1	Gene3D: G3DSA:3.40.1190.20,ProSitePatterns: PS00584(pfkB family of carbohydrate kinases signature 2.),SUPERFAMILY: SSF53613,Pfam: PF00294(pfkB family carbohydrate kinase)	OTHER	0
OG0000045	GCF_000251105.1|WP_014406159.1	SUPERFAMILY: SSF53613,Gene3D: G3DSA:3.40.1190.20,Pfam: PF00294(pfkB family carbohydrate kinase)	OTHER	0
OG0000045	GCF_000251105.1|WP_014406677.1	ProSitePatterns: PS00584(pfkB family of carbohydrate kinases signature 2.),Gene3D: G3DSA:3.40.1190.20,PRINTS: PR00990(Ribokinase signature),PRINTS: PR00990(Ribokinase signature),PRINTS: PR00990(Ribokinase signature),PRINTS: PR00990(Ribokinase signature),Pfam: PF00294(pfkB family carbohydrate kinase),SUPERFAMILY: SSF53613,CDD: cd01166(KdgK)	OTHER	0
OG0000045	GCF_002201915.1|WP_088335955.1	Gene3D: G3DSA:3.40.1190.20,CDD: cd01942(ribokinase_group_A),PRINTS: PR00990(Ribokinase signature),PRINTS: PR00990(Ribokinase signature),PRINTS: PR00990(Ribokinase signature),PRINTS: PR00990(Ribokinase signature),PRINTS: PR00990(Ribokinase signature),Pfam: PF00294(pfkB family carbohydrate kinase),ProSitePatterns: PS00584(pfkB family of carbohydrate kinases signature 2.),SUPERFAMILY: SSF53613	OTHER	0
OG0000045	GCF_900095295.1|WP_071905783.1	Pfam: PF00294(pfkB family carbohydrate kinase),Gene3D: G3DSA:3.40.1190.20,PRINTS: PR00990(Ribokinase signature),PRINTS: PR00990(Ribokinase signature),PRINTS: PR00990(Ribokinase signature),PRINTS: PR00990(Ribokinase signature),SUPERFAMILY: SSF53613,ProSitePatterns: PS00584(pfkB family of carbohydrate kinases signature 2.),CDD: cd01942(ribokinase_group_A)	OTHER	0
OG0000045	GCF_900095295.1|WP_071906722.1	CDD: cd01942(ribokinase_group_A),Gene3D: G3DSA:3.40.1190.20,PRINTS: PR00990(Ribokinase signature),PRINTS: PR00990(Ribokinase signature),PRINTS: PR00990(Ribokinase signature),PRINTS: PR00990(Ribokinase signature),PRINTS: PR00990(Ribokinase signature),ProSitePatterns: PS00584(pfkB family of carbohydrate kinases signature 2.),SUPERFAMILY: SSF53613,Pfam: PF00294(pfkB family carbohydrate kinase)	OTHER	0
OG0000045	GCF_900095295.1|WP_071907207.1	SUPERFAMILY: SSF53613,Gene3D: G3DSA:3.40.1190.20,ProSitePatterns: PS00583(pfkB family of carbohydrate kinases signature 1.),CDD: cd01942(ribokinase_group_A),PRINTS: PR00990(Ribokinase signature),PRINTS: PR00990(Ribokinase signature),PRINTS: PR00990(Ribokinase signature),PRINTS: PR00990(Ribokinase signature),PRINTS: PR00990(Ribokinase signature),Pfam: PF00294(pfkB family carbohydrate kinase),ProSi…	OTHER	0
OG0000050	GCF_000008645.1|WP_010875803.1	Gene3D: G3DSA:3.90.1640.30,SUPERFAMILY: SSF64182,Pfam: PF02272(DHHA1 domain)	OTHER	0
OG0000050	GCF_000008645.1|WP_010877034.1	Pfam: PF02272(DHHA1 domain),SUPERFAMILY: SSF64182,Gene3D: G3DSA:3.90.1640.30	OTHER	0
OG0000050	GCF_000011185.1|WP_010917261.1	Gene3D: G3DSA:3.10.310.30,Gene3D: G3DSA:3.90.1640.30,Pfam: PF02272(DHHA1 domain),SUPERFAMILY: SSF64182	OTHER	0
OG0000050	GCF_000011185.1|WP_010917467.1	SUPERFAMILY: SSF64182,Gene3D: G3DSA:3.90.1640.30,Pfam: PF02272(DHHA1 domain)	OTHER	0
OG0000050	GCF_000013445.1|WP_011449239.1	Pfam: PF02272(DHHA1 domain),Gene3D: G3DSA:3.90.1640.30,SUPERFAMILY: SSF64182	OTHER	0
OG0000050	GCF_000013445.1|WP_011449468.1	SUPERFAMILY: SSF64182,Gene3D: G3DSA:3.90.1640.30,Pfam: PF02272(DHHA1 domain)	OTHER	0
OG0000050	GCF_000016525.1|WP_011954346.1	Pfam: PF02272(DHHA1 domain),SUPERFAMILY: SSF64182,Gene3D: G3DSA:3.90.1640.30	OTHER	0
OG0000050	GCF_000016525.1|WP_011954548.1	Pfam: PF02272(DHHA1 domain),SUPERFAMILY: SSF64182,Gene3D: G3DSA:3.90.1640.30	OTHER	0
OG0000050	GCF_000017165.1|WP_012065814.1	Gene3D: G3DSA:3.90.1640.30,Coils: Coil,Pfam: PF02272(DHHA1 domain),SUPERFAMILY: SSF64182	OTHER	0
OG0000050	GCF_000017165.1|WP_012066506.1	Pfam: PF02272(DHHA1 domain),SUPERFAMILY: SSF64182,Gene3D: G3DSA:3.90.1640.30	OTHER	0
OG0000050	GCF_000025285.1|WP_012940530.1	SUPERFAMILY: SSF64182,Gene3D: G3DSA:3.90.1640.30,Pfam: PF02272(DHHA1 domain),Gene3D: G3DSA:3.10.310.30	OTHER	0
OG0000050	GCF_000025285.1|WP_012940697.1	SUPERFAMILY: SSF64182,Gene3D: G3DSA:3.10.310.30,Pfam: PF02272(DHHA1 domain),Gene3D: G3DSA:3.90.1640.30	OTHER	0
OG0000050	GCF_000166095.1|WP_013413982.1	Coils: Coil,Pfam: PF02272(DHHA1 domain),Gene3D: G3DSA:3.90.1640.30,SUPERFAMILY: SSF64182	OTHER	0
OG0000050	GCF_000166095.1|WP_013414360.1	SUPERFAMILY: SSF64182,Pfam: PF02272(DHHA1 domain),Gene3D: G3DSA:3.90.1640.30	OTHER	0
OG0000050	GCF_000251105.1|WP_014405548.1	Gene3D: G3DSA:3.90.1640.30,Pfam: PF02272(DHHA1 domain),SUPERFAMILY: SSF64182	OTHER	0
OG0000050	GCF_000251105.1|WP_014406520.1	Pfam: PF02272(DHHA1 domain),Gene3D: G3DSA:3.90.1640.30,SUPERFAMILY: SSF64182	OTHER	0
OG0000050	GCF_002201915.1|WP_088334774.1	Pfam: PF02272(DHHA1 domain),SUPERFAMILY: SSF64182,Gene3D: G3DSA:3.90.1640.30,Gene3D: G3DSA:3.10.310.30	OTHER	0
OG0000050	GCF_900095295.1|WP_071906269.1	Pfam: PF02272(DHHA1 domain),Gene3D: G3DSA:3.90.1640.30,SUPERFAMILY: SSF64182	OTHER	0
OG0000050	GCF_900095295.1|WP_071907893.1	Pfam: PF02272(DHHA1 domain),Gene3D: G3DSA:3.90.1640.30,SUPERFAMILY: SSF64182	OTHER	0
OG0000053	GCF_000008645.1|WP_010876090.1	Pfam: PF07728(AAA domain (dynein-related subfamily)),Gene3D: G3DSA:1.10.8.80,SUPERFAMILY: SSF53300,Pfam: PF17863(AAA lid domain),CDD: cd00009(AAA),SUPERFAMILY: SSF52540,MobiDBLite: mobidb-lite(consensus disorder prediction),Coils: Coil,Gene3D: G3DSA:3.40.50.410,Gene3D: G3DSA:3.40.50.300,ProSiteProfiles: PS50234(VWFA domain profile.),Pfam: PF13519(von Willebrand factor type A domain),Coils: Coil,S…	OTHER	0
OG0000053	GCF_000008645.1|WP_010876195.1	SMART: SM00382,Pfam: PF01078(Magnesium chelatase, subunit ChlI),MobiDBLite: mobidb-lite(consensus disorder prediction),CDD: cd17758(MCM7),Gene3D: G3DSA:1.10.8.80,SUPERFAMILY: SSF52540,MobiDBLite: mobidb-lite(consensus disorder prediction),Coils: Coil,Pfam: PF17863(AAA lid domain),MobiDBLite: mobidb-lite(consensus disorder prediction),CDD: cd00009(AAA),Gene3D: G3DSA:3.40.50.300	OTHER	0
OG0000053	GCF_000008645.1|WP_048060843.1	ProSiteProfiles: PS50234(VWFA domain profile.),SMART: SM00327,Pfam: PF00092(von Willebrand factor type A domain),Gene3D: G3DSA:3.40.50.410,SUPERFAMILY: SSF53300	OTHER	0
OG0000053	GCF_000011185.1|WP_010916888.1	Pfam: PF13519(von Willebrand factor type A domain),SMART: SM00382,Pfam: PF01078(Magnesium chelatase, subunit ChlI),SUPERFAMILY: SSF52540,MobiDBLite: mobidb-lite(consensus disorder prediction),MobiDBLite: mobidb-lite(consensus disorder prediction),Gene3D: G3DSA:1.10.8.80,CDD: cd00009(AAA),Gene3D: G3DSA:3.40.50.300,Pfam: PF17863(AAA lid domain),Gene3D: G3DSA:3.40.50.410,SUPERFAMILY: SSF53300,SMART:…	OTHER	0
OG0000053	GCF_000013445.1|WP_011447338.1	Gene3D: G3DSA:3.40.50.300,SUPERFAMILY: SSF52540	OTHER	0
OG0000053	GCF_000013445.1|WP_011447341.1	Gene3D: G3DSA:3.40.50.300,SUPERFAMILY: SSF52540,Pfam: PF17863(AAA lid domain),CDD: cd17706(MCM),Gene3D: G3DSA:1.10.8.80,Pfam: PF01078(Magnesium chelatase, subunit ChlI)	OTHER	0
OG0000053	GCF_000013445.1|WP_011447342.1	Gene3D: G3DSA:3.40.50.300,Pfam: PF17863(AAA lid domain),ProSiteProfiles: PS50234(VWFA domain profile.),Gene3D: G3DSA:3.40.50.410,Pfam: PF00493(MCM P-loop domain),Pfam: PF13519(von Willebrand factor type A domain),CDD: cd01451(vWA_Magnesium_chelatase),MobiDBLite: mobidb-lite(consensus disorder prediction),MobiDBLite: mobidb-lite(consensus disorder prediction),CDD: cd00009(AAA),Gene3D: G3DSA:1.10.8…	OTHER	0
OG0000053	GCF_000013445.1|WP_011447357.1	MobiDBLite: mobidb-lite(consensus disorder prediction),Pfam: PF01078(Magnesium chelatase, subunit ChlI),SUPERFAMILY: SSF52540,SMART: SM00382,CDD: cd17758(MCM7),Pfam: PF17863(AAA lid domain),CDD: cd01451(vWA_Magnesium_chelatase),MobiDBLite: mobidb-lite(consensus disorder prediction),TIGRFAM: TIGR02442(Cob-chelat-sub: cobaltochelatase subunit),MobiDBLite: mobidb-lite(consensus disorder prediction),…	OTHER	0
OG0000053	GCF_000013445.1|WP_011449678.1	ProSiteProfiles: PS50234(VWFA domain profile.),Pfam: PF00092(von Willebrand factor type A domain),PIRSF: PIRSF020634,Gene3D: G3DSA:3.40.50.410,SUPERFAMILY: SSF53300,SMART: SM00327	OTHER	0
OG0000053	GCF_000017165.1|WP_011971940.1	Gene3D: G3DSA:3.40.50.410,ProSiteProfiles: PS50234(VWFA domain profile.),SMART: SM00327,SUPERFAMILY: SSF53300,Pfam: PF13519(von Willebrand factor type A domain)	OTHER	0
OG0000053	GCF_000017165.1|WP_011971941.1	CDD: cd00009(AAA),MobiDBLite: mobidb-lite(consensus disorder prediction),Gene3D: G3DSA:3.40.50.300,SMART: SM00382,Gene3D: G3DSA:1.10.8.80,MobiDBLite: mobidb-lite(consensus disorder prediction),SUPERFAMILY: SSF52540,CDD: cd17761(MCM_arch),Pfam: PF17863(AAA lid domain),Pfam: PF01078(Magnesium chelatase, subunit ChlI),Pfam: PF01078(Magnesium chelatase, subunit ChlI)	OTHER	0
OG0000053	GCF_000025285.1|WP_012939696.1	SMART: SM00327,CDD: cd00198(vWFA),SUPERFAMILY: SSF53300,Pfam: PF13519(von Willebrand factor type A domain),Gene3D: G3DSA:3.40.50.410	OTHER	0
OG0000053	GCF_000025285.1|WP_012939697.1	Gene3D: G3DSA:3.40.50.300,SMART: SM00382,CDD: cd00009(AAA),Pfam: PF07728(AAA domain (dynein-related subfamily)),SUPERFAMILY: SSF52540	OTHER	0
OG0000053	GCF_000025285.1|WP_012940465.1	Pfam: PF13519(von Willebrand factor type A domain),ProSiteProfiles: PS50234(VWFA domain profile.),SUPERFAMILY: SSF52540,Coils: Coil,SUPERFAMILY: SSF53300,CDD: cd17706(MCM),Gene3D: G3DSA:3.40.50.410,MobiDBLite: mobidb-lite(consensus disorder prediction),Gene3D: G3DSA:1.10.8.80,Pfam: PF01078(Magnesium chelatase, subunit ChlI),Pfam: PF17863(AAA lid domain),MobiDBLite: mobidb-lite(consensus disorder …	OTHER	0
OG0000053	GCF_000166095.1|WP_013413241.1	Pfam: PF13519(von Willebrand factor type A domain),Coils: Coil,ProSiteProfiles: PS50234(VWFA domain profile.),Gene3D: G3DSA:1.10.8.80,MobiDBLite: mobidb-lite(consensus disorder prediction),Gene3D: G3DSA:3.40.50.410,Pfam: PF17863(AAA lid domain),MobiDBLite: mobidb-lite(consensus disorder prediction),Pfam: PF01078(Magnesium chelatase, subunit ChlI),Pfam: PF01078(Magnesium chelatase, subunit ChlI),S…	OTHER	0
OG0000053	GCF_000166095.1|WP_013413370.1	Pfam: PF13519(von Willebrand factor type A domain),Gene3D: G3DSA:3.40.50.410,ProSiteProfiles: PS50234(VWFA domain profile.),MobiDBLite: mobidb-lite(consensus disorder prediction),SMART: SM00327,SUPERFAMILY: SSF53300	OTHER	0
OG0000053	GCF_000166095.1|WP_083790775.1	Coils: Coil,Gene3D: G3DSA:3.40.50.300,Pfam: PF17863(AAA lid domain),Coils: Coil,SUPERFAMILY: SSF52540,SMART: SM00382,CDD: cd00009(AAA),Pfam: PF01078(Magnesium chelatase, subunit ChlI),CDD: cd17706(MCM),Gene3D: G3DSA:1.10.8.80	OTHER	0
OG0000053	GCF_002201915.1|WP_088335305.1	Gene3D: G3DSA:3.40.50.410,ProSiteProfiles: PS50234(VWFA domain profile.),MobiDBLite: mobidb-lite(consensus disorder prediction),Pfam: PF01078(Magnesium chelatase, subunit ChlI),Pfam: PF07726(ATPase family associated with various cellular activities (AAA)),Gene3D: G3DSA:3.40.50.300,SMART: SM00327,CDD: cd17754(MCM3),SUPERFAMILY: SSF53300,CDD: cd00198(vWFA),Pfam: PF00092(von Willebrand factor type A…	OTHER	0
OG0000053	GCF_900095295.1|WP_071906061.1	SMART: SM00327,SUPERFAMILY: SSF53300,Gene3D: G3DSA:3.40.50.410,Pfam: PF00092(von Willebrand factor type A domain),Pfam: PF17863(AAA lid domain),CDD: cd00009(AAA),SMART: SM00382,Gene3D: G3DSA:1.10.8.80,MobiDBLite: mobidb-lite(consensus disorder prediction),Pfam: PF01078(Magnesium chelatase, subunit ChlI),MobiDBLite: mobidb-lite(consensus disorder prediction),Gene3D: G3DSA:3.40.50.300,SUPERFAMILY: …	OTHER	0
OG0000054	GCF_000008645.1|WP_010876144.1	Pfam: PF07885(Ion channel),SUPERFAMILY: SSF81324,Gene3D: G3DSA:1.10.287.70,Coils: Coil	OTHER	6
OG0000054	GCF_000008645.1|WP_010877130.1	Gene3D: G3DSA:1.20.5.870,Gene3D: G3DSA:3.40.50.720,ProSiteProfiles: PS51201(RCK N-terminal domain profile.),ProSiteProfiles: PS51202(RCK C-terminal domain profile.),SUPERFAMILY: SSF81324,SUPERFAMILY: SSF116726,SUPERFAMILY: SSF51735,Gene3D: G3DSA:1.10.287.70,Pfam: PF02080(TrkA-C domain),Pfam: PF02254(TrkA-N domain),Gene3D: G3DSA:3.30.70.1450,Pfam: PF07885(Ion channel)	OTHER	2
OG0000054	GCF_000008645.1|WP_010877381.1	SUPERFAMILY: SSF81324,Gene3D: G3DSA:1.20.120.350	OTHER	3
OG0000054	GCF_000011185.1|WP_010916353.1	Gene3D: G3DSA:1.10.287.70,Pfam: PF02254(TrkA-N domain),Pfam: PF07885(Ion channel),Gene3D: G3DSA:3.40.50.720,SUPERFAMILY: SSF81324,ProSiteProfiles: PS51201(RCK N-terminal domain profile.),SUPERFAMILY: SSF51735	OTHER	6
OG0000054	GCF_000011185.1|WP_010917246.1	ProSiteProfiles: PS51202(RCK C-terminal domain profile.),PRINTS: PR01333(Two pore domain K+ channel signature),PRINTS: PR01333(Two pore domain K+ channel signature),SUPERFAMILY: SSF51735,SUPERFAMILY: SSF81324,Pfam: PF02254(TrkA-N domain),Gene3D: G3DSA:1.10.287.70,Gene3D: G3DSA:3.40.50.720,Pfam: PF07885(Ion channel),ProSiteProfiles: PS51201(RCK N-terminal domain profile.)	OTHER	3
OG0000054	GCF_000013445.1|WP_011449038.1	SUPERFAMILY: SSF81324,ProSiteProfiles: PS51202(RCK C-terminal domain profile.),SUPERFAMILY: SSF51735,Gene3D: G3DSA:3.40.50.720,Gene3D: G3DSA:3.40.50.720,Pfam: PF02080(TrkA-C domain),Gene3D: G3DSA:3.30.70.1450,SUPERFAMILY: SSF51735,Gene3D: G3DSA:1.10.287.70,SUPERFAMILY: SSF116726,Gene3D: G3DSA:3.30.70.1450,Pfam: PF02254(TrkA-N domain),Pfam: PF02254(TrkA-N domain),Pfam: PF07885(Ion channel),ProSite…	OTHER	3
OG0000054	GCF_000013445.1|WP_011449348.1	Gene3D: G3DSA:1.10.287.70,SUPERFAMILY: SSF81324,Pfam: PF00520(Ion transport protein),PRINTS: PR00169(Potassium channel signature),PRINTS: PR00169(Potassium channel signature),PRINTS: PR00169(Potassium channel signature),PRINTS: PR00169(Potassium channel signature),PRINTS: PR00169(Potassium channel signature),PRINTS: PR00169(Potassium channel signature)	OTHER	7
OG0000054	GCF_000013445.1|WP_011449722.1	Pfam: PF00520(Ion transport protein),Pfam: PF09851(Short C-terminal domain),PRINTS: PR00169(Potassium channel signature),PRINTS: PR00169(Potassium channel signature),PRINTS: PR00169(Potassium channel signature),PRINTS: PR00169(Potassium channel signature),PRINTS: PR00169(Potassium channel signature),PRINTS: PR00169(Potassium channel signature),SUPERFAMILY: SSF81324,Gene3D: G3DSA:1.10.287.70	OTHER	5
OG0000054	GCF_000013445.1|WP_083758483.1	Gene3D: G3DSA:1.10.287.70,PRINTS: PR00169(Potassium channel signature),PRINTS: PR00169(Potassium channel signature),Pfam: PF07885(Ion channel),SUPERFAMILY: SSF81324	SP(Sec/SPI)	2
OG0000054	GCF_000025285.1|WP_012940152.1	PIRSF: PIRSF005028,Pfam: PF02080(TrkA-C domain),ProSiteProfiles: PS51202(RCK C-terminal domain profile.),SUPERFAMILY: SSF116726,CDD: cd00046(SF2-N),Gene3D: G3DSA:3.30.70.1450	OTHER	0
OG0000054	GCF_000025285.1|WP_012940509.1	Gene3D: G3DSA:3.40.50.720,SUPERFAMILY: SSF51735,ProSiteProfiles: PS51202(RCK C-terminal domain profile.),Pfam: PF02080(TrkA-C domain),Gene3D: G3DSA:3.30.70.1450,SUPERFAMILY: SSF116726,Pfam: PF07885(Ion channel),ProSiteProfiles: PS51201(RCK N-terminal domain profile.),Pfam: PF02254(TrkA-N domain),Gene3D: G3DSA:1.10.287.70,SUPERFAMILY: SSF81324	OTHER	2
OG0000054	GCF_000166095.1|WP_013413612.1	Gene3D: G3DSA:1.10.287.70,SUPERFAMILY: SSF81324,SUPERFAMILY: SSF75500,Gene3D: G3DSA:3.30.1340.20,Gene3D: G3DSA:3.30.1340.20,Gene3D: G3DSA:3.30.1340.20,Coils: Coil,Pfam: PF02254(TrkA-N domain),Pfam: PF02829(3H domain),Pfam: PF02829(3H domain),Pfam: PF02829(3H domain),SUPERFAMILY: SSF75500,ProSiteProfiles: PS51201(RCK N-terminal domain profile.),SUPERFAMILY: SSF51735,Gene3D: G3DSA:3.40.50.720,SUPER…	OTHER	3
OG0000054	GCF_002201915.1|WP_088334701.1	Gene3D: G3DSA:3.40.50.720,SUPERFAMILY: SSF75500,SUPERFAMILY: SSF81324,Pfam: PF02254(TrkA-N domain),Gene3D: G3DSA:1.10.287.70,ProSiteProfiles: PS51201(RCK N-terminal domain profile.),SUPERFAMILY: SSF51735,Pfam: PF02829(3H domain),Gene3D: G3DSA:3.30.1340.20	OTHER	2
OG0000054	GCF_002201915.1|WP_088335761.1	SUPERFAMILY: SSF51735,SUPERFAMILY: SSF81324,Pfam: PF02254(TrkA-N domain),SUPERFAMILY: SSF75500,Pfam: PF07885(Ion channel),Coils: Coil,Gene3D: G3DSA:3.40.50.720,MobiDBLite: mobidb-lite(consensus disorder prediction),ProSiteProfiles: PS51201(RCK N-terminal domain profile.),PRINTS: PR01333(Two pore domain K+ channel signature),PRINTS: PR01333(Two pore domain K+ channel signature),Gene3D: G3DSA:1.10.…	OTHER	3
OG0000054	GCF_002201915.1|WP_088336374.1	Pfam: PF07885(Ion channel),Gene3D: G3DSA:3.30.1340.20,Gene3D: G3DSA:3.40.50.720,SUPERFAMILY: SSF51735,Pfam: PF02829(3H domain),SUPERFAMILY: SSF81324,Pfam: PF02254(TrkA-N domain),Gene3D: G3DSA:1.10.287.70,ProSiteProfiles: PS51201(RCK N-terminal domain profile.),SUPERFAMILY: SSF75500	OTHER	2
OG0000054	GCF_900095295.1|WP_071905738.1	SUPERFAMILY: SSF81324,SUPERFAMILY: SSF116726,Gene3D: G3DSA:1.20.5.870,Gene3D: G3DSA:3.40.50.720,Gene3D: G3DSA:3.30.70.1450,ProSiteProfiles: PS51202(RCK C-terminal domain profile.),SUPERFAMILY: SSF51735,Pfam: PF07885(Ion channel),Gene3D: G3DSA:1.10.287.70,ProSiteProfiles: PS51201(RCK N-terminal domain profile.),Pfam: PF02080(TrkA-C domain),Pfam: PF02254(TrkA-N domain)	OTHER	2
OG0000054	GCF_900095295.1|WP_071906566.1	Gene3D: G3DSA:1.20.120.350,Coils: Coil,Pfam: PF07885(Ion channel),Gene3D: G3DSA:1.10.287.70,SUPERFAMILY: SSF81324	OTHER	5
OG0000054	GCF_900095295.1|WP_071908082.1	Pfam: PF07885(Ion channel),ProSiteProfiles: PS51201(RCK N-terminal domain profile.),SUPERFAMILY: SSF75500,SUPERFAMILY: SSF81324,Pfam: PF02254(TrkA-N domain),Gene3D: G3DSA:3.30.1340.20,Gene3D: G3DSA:3.30.1340.20,Gene3D: G3DSA:3.30.1340.20,Gene3D: G3DSA:1.10.287.70,Pfam: PF02829(3H domain),Pfam: PF02829(3H domain),Pfam: PF02829(3H domain),Gene3D: G3DSA:3.40.50.720,SUPERFAMILY: SSF75500,SUPERFAMILY:…	OTHER	3
OG0000054	GCF_900095295.1|WP_084789718.1	PRINTS: PR00169(Potassium channel signature),PRINTS: PR00169(Potassium channel signature),PRINTS: PR00169(Potassium channel signature),Pfam: PF07885(Ion channel),Gene3D: G3DSA:1.10.287.70,Coils: Coil,SUPERFAMILY: SSF81324,Coils: Coil	OTHER	7
OG0000056	GCF_000008645.1|WP_010876475.1	Gene3D: G3DSA:3.30.1380.20,SUPERFAMILY: SSF111126,Pfam: PF02830(V4R domain),SMART: SM00989	OTHER	0
OG0000056	GCF_000008645.1|WP_010876961.1	CDD: cd00090(HTH_ARSR),Gene3D: G3DSA:1.10.10.10,SUPERFAMILY: SSF46785,Pfam: PF02830(V4R domain),SUPERFAMILY: SSF111126,Gene3D: G3DSA:3.30.1380.20,SMART: SM00989,Pfam: PF01022(Bacterial regulatory protein, arsR family),SMART: SM00418	OTHER	0
OG0000056	GCF_000011185.1|WP_010917666.1	SMART: SM00418,SUPERFAMILY: SSF46785,Gene3D: G3DSA:1.10.10.10,CDD: cd00090(HTH_ARSR)	OTHER	0
OG0000056	GCF_000013445.1|WP_011448549.1	CDD: cd00090(HTH_ARSR),Pfam: PF01022(Bacterial regulatory protein, arsR family),SUPERFAMILY: SSF111126,SMART: SM00418,SUPERFAMILY: SSF46785,Gene3D: G3DSA:3.30.1380.20,Pfam: PF02830(V4R domain),Gene3D: G3DSA:1.10.10.10,SMART: SM00989	OTHER	0
OG0000056	GCF_000013445.1|WP_011449907.1	Pfam: PF02830(V4R domain),SUPERFAMILY: SSF111126,SMART: SM00989,Gene3D: G3DSA:3.30.1380.20	OTHER	0
OG0000056	GCF_000016525.1|WP_011954458.1	SUPERFAMILY: SSF46785,SMART: SM00989,Gene3D: G3DSA:3.30.1380.20,Pfam: PF02830(V4R domain),SUPERFAMILY: SSF111126,Gene3D: G3DSA:1.10.10.10,CDD: cd00090(HTH_ARSR),SMART: SM00418,Pfam: PF01022(Bacterial regulatory protein, arsR family)	OTHER	0
OG0000056	GCF_000025285.1|WP_012939534.1	Coils: Coil,CDD: cd00090(HTH_ARSR),Gene3D: G3DSA:1.10.10.10,Pfam: PF01022(Bacterial regulatory protein, arsR family),SUPERFAMILY: SSF46785	OTHER	0
OG0000056	GCF_000166095.1|WP_013413437.1	Pfam: PF02830(V4R domain),Gene3D: G3DSA:3.30.1380.20,SUPERFAMILY: SSF111126,SMART: SM00989	OTHER	0
OG0000056	GCF_000166095.1|WP_052293460.1	Gene3D: G3DSA:3.30.1380.20,SUPERFAMILY: SSF111126,CDD: cd00090(HTH_ARSR),ProSiteProfiles: PS50987(ArsR-type HTH domain profile.),SMART: SM00418,Gene3D: G3DSA:1.10.10.10,Pfam: PF01022(Bacterial regulatory protein, arsR family),SUPERFAMILY: SSF46785	OTHER	0
OG0000056	GCF_000166095.1|WP_083790781.1	SUPERFAMILY: SSF111126,SMART: SM00989,Gene3D: G3DSA:3.30.1380.20,Pfam: PF02830(V4R domain)	OTHER	0
OG0000056	GCF_000251105.1|WP_014406567.1	Coils: Coil,CDD: cd00090(HTH_ARSR),SUPERFAMILY: SSF46785,Pfam: PF12802(MarR family),Gene3D: G3DSA:1.10.10.10	OTHER	0
OG0000056	GCF_000251105.1|WP_014406994.1	SMART: SM00418,Pfam: PF02830(V4R domain),SUPERFAMILY: SSF111126,CDD: cd00090(HTH_ARSR),Pfam: PF01022(Bacterial regulatory protein, arsR family),SUPERFAMILY: SSF46785,Gene3D: G3DSA:1.10.10.10,SMART: SM00989,Gene3D: G3DSA:3.30.1380.20	OTHER	0
OG0000056	GCF_000251105.1|WP_014407015.1	SUPERFAMILY: SSF46785,SMART: SM00989,Pfam: PF02830(V4R domain),SUPERFAMILY: SSF111126,CDD: cd00090(HTH_ARSR),Gene3D: G3DSA:3.30.1380.20,SMART: SM00418,Pfam: PF01022(Bacterial regulatory protein, arsR family),Gene3D: G3DSA:1.10.10.10	OTHER	0
OG0000056	GCF_002201915.1|WP_088334633.1	Pfam: PF02830(V4R domain),Gene3D: G3DSA:3.30.1380.20,SUPERFAMILY: SSF111126,SMART: SM00989	OTHER	0
OG0000056	GCF_002201915.1|WP_088335704.1	Pfam: PF02830(V4R domain),SUPERFAMILY: SSF46785,Pfam: PF12840(Helix-turn-helix domain),SMART: SM00418,CDD: cd00090(HTH_ARSR),Gene3D: G3DSA:3.30.1380.20,SMART: SM00989,ProSiteProfiles: PS50987(ArsR-type HTH domain profile.),Gene3D: G3DSA:1.10.10.10	OTHER	0
OG0000056	GCF_002201915.1|WP_088335783.1	Pfam: PF02830(V4R domain),Pfam: PF02830(V4R domain),SUPERFAMILY: SSF111126,SMART: SM00989,SMART: SM00989,SUPERFAMILY: SSF111126,Gene3D: G3DSA:3.30.1380.20,Gene3D: G3DSA:3.30.1380.20	OTHER	0
OG0000056	GCF_002201915.1|WP_088336182.1	Pfam: PF02830(V4R domain),Gene3D: G3DSA:3.30.1380.20,SUPERFAMILY: SSF111126,SMART: SM00989	OTHER	0
OG0000056	GCF_900095295.1|WP_071906885.1	CDD: cd00090(HTH_ARSR),SMART: SM00989,SMART: SM00418,SUPERFAMILY: SSF46785,Pfam: PF02830(V4R domain),SUPERFAMILY: SSF111126,Pfam: PF01022(Bacterial regulatory protein, arsR family),Gene3D: G3DSA:3.30.1380.20,Gene3D: G3DSA:1.10.10.10	OTHER	0
OG0000056	GCF_900095295.1|WP_071907845.1	Pfam: PF02830(V4R domain),Gene3D: G3DSA:1.10.10.10,Pfam: PF01022(Bacterial regulatory protein, arsR family),SMART: SM00418,SMART: SM00989,Gene3D: G3DSA:3.30.1380.20,SUPERFAMILY: SSF46785,SUPERFAMILY: SSF111126,CDD: cd00090(HTH_ARSR)	OTHER	0
OG0000058	GCF_000008645.1|WP_010877192.1	SUPERFAMILY: SSF53738,CDD: cd03087(PGM_like1),TIGRFAM: TIGR03990(Arch_GlmM: phosphoglucosamine mutase),Gene3D: G3DSA:3.40.120.10,SUPERFAMILY: SSF53738,PRINTS: PR00509(Phosphoglucomutase/phosphomannomutase family signature),PRINTS: PR00509(Phosphoglucomutase/phosphomannomutase family signature),PRINTS: PR00509(Phosphoglucomutase/phosphomannomutase family signature),PRINTS: PR00509(Phosphoglucomuta…	OTHER	0
OG0000058	GCF_000008645.1|WP_010877198.1	SUPERFAMILY: SSF53738,Pfam: PF02879(Phosphoglucomutase/phosphomannomutase, alpha/beta/alpha domain II),TIGRFAM: TIGR03990(Arch_GlmM: phosphoglucosamine mutase),Hamap: MF_01554_A(Phosphoglucosamine mutase [glmM].),Pfam: PF02878(Phosphoglucomutase/phosphomannomutase, alpha/beta/alpha domain I),Gene3D: G3DSA:3.30.310.50,CDD: cd03087(PGM_like1),ProSitePatterns: PS00710(Phosphoglucomutase and phosphom…	OTHER	0
OG0000058	GCF_000008645.1|WP_010877360.1	Gene3D: G3DSA:3.40.120.10,SUPERFAMILY: SSF53738,SUPERFAMILY: SSF55957,Pfam: PF00408(Phosphoglucomutase/phosphomannomutase, C-terminal domain),SUPERFAMILY: SSF53738,Pfam: PF02878(Phosphoglucomutase/phosphomannomutase, alpha/beta/alpha domain I),Gene3D: G3DSA:3.40.120.10,SUPERFAMILY: SSF53738,Pfam: PF02880(Phosphoglucomutase/phosphomannomutase, alpha/beta/alpha domain III),Gene3D: G3DSA:3.30.310.50…	OTHER	0
OG0000058	GCF_000011185.1|WP_010916878.1	Pfam: PF02880(Phosphoglucomutase/phosphomannomutase, alpha/beta/alpha domain III),Gene3D: G3DSA:3.40.120.10,CDD: cd03087(PGM_like1),SUPERFAMILY: SSF55957,SUPERFAMILY: SSF53738,Gene3D: G3DSA:3.40.120.10,Gene3D: G3DSA:3.30.310.50,Pfam: PF02878(Phosphoglucomutase/phosphomannomutase, alpha/beta/alpha domain I),Pfam: PF00408(Phosphoglucomutase/phosphomannomutase, C-terminal domain),Gene3D: G3DSA:3.40.…	OTHER	0
OG0000058	GCF_000013445.1|WP_011448221.1	Pfam: PF02878(Phosphoglucomutase/phosphomannomutase, alpha/beta/alpha domain I),Gene3D: G3DSA:3.40.120.10,ProSitePatterns: PS00710(Phosphoglucomutase and phosphomannomutase phosphoserine signature.),Gene3D: G3DSA:3.40.120.10,SUPERFAMILY: SSF53738,TIGRFAM: TIGR03990(Arch_GlmM: phosphoglucosamine mutase),Pfam: PF00408(Phosphoglucomutase/phosphomannomutase, C-terminal domain),Pfam: PF02879(Phosphogl…	OTHER	0
OG0000058	GCF_000013445.1|WP_011449797.1	Pfam: PF02879(Phosphoglucomutase/phosphomannomutase, alpha/beta/alpha domain II),SUPERFAMILY: SSF53738,CDD: cd03087(PGM_like1),PRINTS: PR00509(Phosphoglucomutase/phosphomannomutase family signature),PRINTS: PR00509(Phosphoglucomutase/phosphomannomutase family signature),PRINTS: PR00509(Phosphoglucomutase/phosphomannomutase family signature),Pfam: PF00408(Phosphoglucomutase/phosphomannomutase, C-t…	OTHER	0
OG0000058	GCF_000016525.1|WP_004032407.1	Gene3D: G3DSA:3.40.120.10,SUPERFAMILY: SSF55957,Pfam: PF02879(Phosphoglucomutase/phosphomannomutase, alpha/beta/alpha domain II),Pfam: PF02880(Phosphoglucomutase/phosphomannomutase, alpha/beta/alpha domain III),SUPERFAMILY: SSF53738,PRINTS: PR00509(Phosphoglucomutase/phosphomannomutase family signature),PRINTS: PR00509(Phosphoglucomutase/phosphomannomutase family signature),PRINTS: PR00509(Phosph…	OTHER	0
OG0000058	GCF_000016525.1|WP_004032415.1	Pfam: PF00408(Phosphoglucomutase/phosphomannomutase, C-terminal domain),Pfam: PF02880(Phosphoglucomutase/phosphomannomutase, alpha/beta/alpha domain III),Gene3D: G3DSA:3.40.120.10,SUPERFAMILY: SSF53738,CDD: cd03087(PGM_like1),PRINTS: PR00509(Phosphoglucomutase/phosphomannomutase family signature),PRINTS: PR00509(Phosphoglucomutase/phosphomannomutase family signature),PRINTS: PR00509(Phosphoglucom…	OTHER	0
OG0000058	GCF_000017165.1|WP_011972211.1	Gene3D: G3DSA:3.40.120.10,Pfam: PF00408(Phosphoglucomutase/phosphomannomutase, C-terminal domain),SUPERFAMILY: SSF53738,SUPERFAMILY: SSF55957,ProSitePatterns: PS00710(Phosphoglucomutase and phosphomannomutase phosphoserine signature.),SUPERFAMILY: SSF53738,SUPERFAMILY: SSF53738,Gene3D: G3DSA:3.40.120.10,Hamap: MF_01554_A(Phosphoglucosamine mutase [glmM].),TIGRFAM: TIGR03990(Arch_GlmM: phosphogluc…	OTHER	0
OG0000058	GCF_000025285.1|WP_012939684.1	Gene3D: G3DSA:3.40.120.10,Gene3D: G3DSA:3.40.120.10,Pfam: PF02878(Phosphoglucomutase/phosphomannomutase, alpha/beta/alpha domain I),CDD: cd03087(PGM_like1),PRINTS: PR00509(Phosphoglucomutase/phosphomannomutase family signature),PRINTS: PR00509(Phosphoglucomutase/phosphomannomutase family signature),PRINTS: PR00509(Phosphoglucomutase/phosphomannomutase family signature),PRINTS: PR00509(Phosphogluc…	OTHER	0
OG0000058	GCF_000166095.1|WP_013413211.1	SUPERFAMILY: SSF53738,Pfam: PF00408(Phosphoglucomutase/phosphomannomutase, C-terminal domain),SUPERFAMILY: SSF53738,Pfam: PF02878(Phosphoglucomutase/phosphomannomutase, alpha/beta/alpha domain I),Gene3D: G3DSA:3.40.120.10,Pfam: PF02879(Phosphoglucomutase/phosphomannomutase, alpha/beta/alpha domain II),Pfam: PF02880(Phosphoglucomutase/phosphomannomutase, alpha/beta/alpha domain III),Gene3D: G3DSA:…	OTHER	0
OG0000058	GCF_000166095.1|WP_013413625.1	Pfam: PF02879(Phosphoglucomutase/phosphomannomutase, alpha/beta/alpha domain II),Pfam: PF00408(Phosphoglucomutase/phosphomannomutase, C-terminal domain),SUPERFAMILY: SSF55957,Pfam: PF02878(Phosphoglucomutase/phosphomannomutase, alpha/beta/alpha domain I),TIGRFAM: TIGR03990(Arch_GlmM: phosphoglucosamine mutase),SUPERFAMILY: SSF53738,Gene3D: G3DSA:3.30.310.50,Gene3D: G3DSA:3.40.120.10,CDD: cd03087(…	OTHER	0
OG0000058	GCF_000251105.1|WP_014405843.1	Gene3D: G3DSA:3.40.120.10,SUPERFAMILY: SSF53738,Gene3D: G3DSA:3.40.120.10,Gene3D: G3DSA:3.30.310.50,Pfam: PF00408(Phosphoglucomutase/phosphomannomutase, C-terminal domain),PRINTS: PR00509(Phosphoglucomutase/phosphomannomutase family signature),PRINTS: PR00509(Phosphoglucomutase/phosphomannomutase family signature),PRINTS: PR00509(Phosphoglucomutase/phosphomannomutase family signature),PRINTS: PR0…	OTHER	0
OG0000058	GCF_000251105.1|WP_014406582.1	Pfam: PF02878(Phosphoglucomutase/phosphomannomutase, alpha/beta/alpha domain I),SUPERFAMILY: SSF53738,Pfam: PF02880(Phosphoglucomutase/phosphomannomutase, alpha/beta/alpha domain III),CDD: cd03087(PGM_like1),Gene3D: G3DSA:3.30.310.50,Pfam: PF00408(Phosphoglucomutase/phosphomannomutase, C-terminal domain),SUPERFAMILY: SSF55957,SUPERFAMILY: SSF53738,TIGRFAM: TIGR03990(Arch_GlmM: phosphoglucosamine …	OTHER	0
OG0000058	GCF_002201915.1|WP_088336026.1	SUPERFAMILY: SSF53738,SUPERFAMILY: SSF55957,TIGRFAM: TIGR03990(Arch_GlmM: phosphoglucosamine mutase),SUPERFAMILY: SSF53738,Hamap: MF_01554_A(Phosphoglucosamine mutase [glmM].),Gene3D: G3DSA:3.40.120.10,Pfam: PF02879(Phosphoglucomutase/phosphomannomutase, alpha/beta/alpha domain II),CDD: cd03087(PGM_like1),SUPERFAMILY: SSF53738,Pfam: PF02880(Phosphoglucomutase/phosphomannomutase, alpha/beta/alpha …	OTHER	0
OG0000058	GCF_002201915.1|WP_088336044.1	Gene3D: G3DSA:3.40.120.10,CDD: cd03087(PGM_like1),Gene3D: G3DSA:3.40.120.10,Gene3D: G3DSA:3.30.310.50,Pfam: PF02878(Phosphoglucomutase/phosphomannomutase, alpha/beta/alpha domain I),Gene3D: G3DSA:3.40.120.10,SUPERFAMILY: SSF55957,SUPERFAMILY: SSF53738,SUPERFAMILY: SSF53738,SUPERFAMILY: SSF53738,PRINTS: PR00509(Phosphoglucomutase/phosphomannomutase family signature),PRINTS: PR00509(Phosphoglucomut…	OTHER	0
OG0000058	GCF_900095295.1|WP_071905848.1	Gene3D: G3DSA:3.40.120.10,TIGRFAM: TIGR03990(Arch_GlmM: phosphoglucosamine mutase),Gene3D: G3DSA:3.40.120.10,CDD: cd03087(PGM_like1),Pfam: PF02880(Phosphoglucomutase/phosphomannomutase, alpha/beta/alpha domain III),SUPERFAMILY: SSF53738,Gene3D: G3DSA:3.30.310.50,SUPERFAMILY: SSF55957,Pfam: PF02879(Phosphoglucomutase/phosphomannomutase, alpha/beta/alpha domain II),ProSitePatterns: PS00710(Phosphog…	OTHER	0
OG0000058	GCF_900095295.1|WP_071906036.1	TIGRFAM: TIGR03990(Arch_GlmM: phosphoglucosamine mutase),CDD: cd03087(PGM_like1),Pfam: PF02880(Phosphoglucomutase/phosphomannomutase, alpha/beta/alpha domain III),Gene3D: G3DSA:3.30.310.50,SUPERFAMILY: SSF55957,Hamap: MF_01554_A(Phosphoglucosamine mutase [glmM].),Pfam: PF02878(Phosphoglucomutase/phosphomannomutase, alpha/beta/alpha domain I),SUPERFAMILY: SSF53738,Pfam: PF02879(Phosphoglucomutase/…	OTHER	0
OG0000058	GCF_900095295.1|WP_071907135.1	Gene3D: G3DSA:3.30.310.50,Pfam: PF02879(Phosphoglucomutase/phosphomannomutase, alpha/beta/alpha domain II),Pfam: PF02880(Phosphoglucomutase/phosphomannomutase, alpha/beta/alpha domain III),Pfam: PF00408(Phosphoglucomutase/phosphomannomutase, C-terminal domain),SUPERFAMILY: SSF53738,SUPERFAMILY: SSF53738,Gene3D: G3DSA:3.40.120.10,Gene3D: G3DSA:3.40.120.10,Gene3D: G3DSA:3.40.120.10,SUPERFAMILY: SSF…	OTHER	0
OG0000086	GCF_000008645.1|WP_010876492.1	Coils: Coil,SUPERFAMILY: SSF49764,Pfam: PF00011(Hsp20/alpha crystallin family),ProSiteProfiles: PS01031(Small heat shock protein (sHSP) domain profile.),CDD: cd06464(ACD_sHsps-like),Gene3D: G3DSA:2.60.40.790	OTHER	0
OG0000086	GCF_000008645.1|WP_010876978.1	CDD: cd00298(ACD_sHsps_p23-like),SUPERFAMILY: SSF49764,Gene3D: G3DSA:2.60.40.790	OTHER	0
OG0000086	GCF_000011185.1|WP_010917033.1	Pfam: PF00011(Hsp20/alpha crystallin family),ProSiteProfiles: PS01031(Small heat shock protein (sHSP) domain profile.),Gene3D: G3DSA:2.60.40.790,SUPERFAMILY: SSF49764,CDD: cd06464(ACD_sHsps-like)	OTHER	0
OG0000086	GCF_000011185.1|WP_010917242.1	SUPERFAMILY: SSF49764,Pfam: PF00011(Hsp20/alpha crystallin family),Gene3D: G3DSA:2.60.40.790,CDD: cd06464(ACD_sHsps-like),ProSiteProfiles: PS01031(Small heat shock protein (sHSP) domain profile.)	OTHER	0
OG0000086	GCF_000013445.1|WP_011447642.1	Pfam: PF00011(Hsp20/alpha crystallin family),SUPERFAMILY: SSF49764,MobiDBLite: mobidb-lite(consensus disorder prediction),Gene3D: G3DSA:2.60.40.790,CDD: cd06464(ACD_sHsps-like),ProSiteProfiles: PS01031(Small heat shock protein (sHSP) domain profile.)	OTHER	0
OG0000086	GCF_000013445.1|WP_083758367.1	Gene3D: G3DSA:2.60.40.790,SUPERFAMILY: SSF49764,Pfam: PF00011(Hsp20/alpha crystallin family),ProSiteProfiles: PS01031(Small heat shock protein (sHSP) domain profile.)	OTHER	0
OG0000086	GCF_000016525.1|WP_004035621.1	Pfam: PF00011(Hsp20/alpha crystallin family),SUPERFAMILY: SSF49764,CDD: cd06464(ACD_sHsps-like),ProSiteProfiles: PS01031(Small heat shock protein (sHSP) domain profile.),Gene3D: G3DSA:2.60.40.790,Coils: Coil	OTHER	0
OG0000086	GCF_000017165.1|WP_012066316.1	ProSiteProfiles: PS01031(Small heat shock protein (sHSP) domain profile.),Gene3D: G3DSA:2.60.40.790,SUPERFAMILY: SSF49764,CDD: cd06464(ACD_sHsps-like),Pfam: PF00011(Hsp20/alpha crystallin family)	OTHER	0
OG0000086	GCF_000025285.1|WP_012940209.1	ProSiteProfiles: PS01031(Small heat shock protein (sHSP) domain profile.),SUPERFAMILY: SSF49764,Pfam: PF17886(HSP20-like domain found in ArsA),Gene3D: G3DSA:2.60.40.790,CDD: cd06464(ACD_sHsps-like)	OTHER	0
OG0000086	GCF_000025285.1|WP_012940484.1	Pfam: PF00011(Hsp20/alpha crystallin family),CDD: cd06464(ACD_sHsps-like),Coils: Coil,SUPERFAMILY: SSF49764,Gene3D: G3DSA:2.60.40.790,ProSiteProfiles: PS01031(Small heat shock protein (sHSP) domain profile.)	OTHER	0
OG0000086	GCF_000166095.1|WP_013414329.1	Gene3D: G3DSA:2.60.40.790,ProSiteProfiles: PS01031(Small heat shock protein (sHSP) domain profile.),Pfam: PF00011(Hsp20/alpha crystallin family),CDD: cd06464(ACD_sHsps-like),SUPERFAMILY: SSF49764	OTHER	0
OG0000086	GCF_000251105.1|WP_014404836.1	SUPERFAMILY: SSF49764,Pfam: PF00011(Hsp20/alpha crystallin family),CDD: cd06464(ACD_sHsps-like),ProSiteProfiles: PS01031(Small heat shock protein (sHSP) domain profile.),Gene3D: G3DSA:2.60.40.790	OTHER	0
OG0000086	GCF_000251105.1|WP_014405385.1	Pfam: PF00011(Hsp20/alpha crystallin family),Gene3D: G3DSA:2.60.40.790,ProSiteProfiles: PS01031(Small heat shock protein (sHSP) domain profile.),CDD: cd06464(ACD_sHsps-like),SUPERFAMILY: SSF49764	OTHER	0
OG0000086	GCF_002201915.1|WP_088336451.1	Pfam: PF00011(Hsp20/alpha crystallin family),Gene3D: G3DSA:2.60.40.790,ProSiteProfiles: PS01031(Small heat shock protein (sHSP) domain profile.),CDD: cd06464(ACD_sHsps-like),SUPERFAMILY: SSF49764	OTHER	0
OG0000086	GCF_900095295.1|WP_071906446.1	ProSiteProfiles: PS01031(Small heat shock protein (sHSP) domain profile.),Pfam: PF00011(Hsp20/alpha crystallin family),SUPERFAMILY: SSF49764,CDD: cd06464(ACD_sHsps-like),Gene3D: G3DSA:2.60.40.790	OTHER	0
OG0000086	GCF_900095295.1|WP_071907298.1	Pfam: PF00011(Hsp20/alpha crystallin family),SUPERFAMILY: SSF49764,CDD: cd06464(ACD_sHsps-like),Gene3D: G3DSA:2.60.40.790,ProSiteProfiles: PS01031(Small heat shock protein (sHSP) domain profile.)	OTHER	0
OG0000090	GCF_000008645.1|WP_010875833.1	Pfam: PF00037(4Fe-4S binding domain),Gene3D: G3DSA:3.30.70.20,PIRSF: PIRSF006429,ProSiteProfiles: PS51379(4Fe-4S ferredoxin-type iron-sulfur binding domain profile.),ProSitePatterns: PS00198(4Fe-4S ferredoxin-type iron-sulfur binding region signature.),Gene3D: G3DSA:3.20.20.70,SUPERFAMILY: SSF51395,ProSiteProfiles: PS51379(4Fe-4S ferredoxin-type iron-sulfur binding domain profile.),SUPERFAMILY: S…	OTHER	0
OG0000090	GCF_000008645.1|WP_010877273.1	SUPERFAMILY: SSF51395,CDD: cd02808(GltS_FMN),PIRSF: PIRSF006429,Pfam: PF01645(Conserved region in glutamate synthase),Gene3D: G3DSA:3.20.20.70	OTHER	0
OG0000090	GCF_000008645.1|WP_048060738.1	PIRSF: PIRSF500061,Pfam: PF12838(4Fe-4S dicluster domain),SUPERFAMILY: SSF51395,CDD: cd02808(GltS_FMN),SUPERFAMILY: SSF54862,Pfam: PF00037(4Fe-4S binding domain),ProSiteProfiles: PS51379(4Fe-4S ferredoxin-type iron-sulfur binding domain profile.),ProSiteProfiles: PS51379(4Fe-4S ferredoxin-type iron-sulfur binding domain profile.),Gene3D: G3DSA:3.30.70.20,ProSitePatterns: PS00198(4Fe-4S ferredoxin…	OTHER	0
OG0000090	GCF_000013445.1|WP_011447812.1	SUPERFAMILY: SSF51395,Pfam: PF13187(4Fe-4S dicluster domain),Pfam: PF01645(Conserved region in glutamate synthase),Gene3D: G3DSA:3.20.20.70,ProSiteProfiles: PS51379(4Fe-4S ferredoxin-type iron-sulfur binding domain profile.),PIRSF: PIRSF006429,PIRSF: PIRSF500061,Gene3D: G3DSA:3.30.70.20,ProSitePatterns: PS00198(4Fe-4S ferredoxin-type iron-sulfur binding region signature.),SUPERFAMILY: SSF54862,CD…	OTHER	0
OG0000090	GCF_000013445.1|WP_011447904.1	ProSitePatterns: PS00198(4Fe-4S ferredoxin-type iron-sulfur binding region signature.),ProSiteProfiles: PS51379(4Fe-4S ferredoxin-type iron-sulfur binding domain profile.),Gene3D: G3DSA:3.30.70.20,Gene3D: G3DSA:3.30.70.20,SUPERFAMILY: SSF54862,ProSiteProfiles: PS51379(4Fe-4S ferredoxin-type iron-sulfur binding domain profile.),Pfam: PF13187(4Fe-4S dicluster domain)	OTHER	0
OG0000090	GCF_000013445.1|WP_011448283.1	SUPERFAMILY: SSF54862,ProSiteProfiles: PS51379(4Fe-4S ferredoxin-type iron-sulfur binding domain profile.),ProSitePatterns: PS00198(4Fe-4S ferredoxin-type iron-sulfur binding region signature.),ProSitePatterns: PS00198(4Fe-4S ferredoxin-type iron-sulfur binding region signature.),ProSiteProfiles: PS51379(4Fe-4S ferredoxin-type iron-sulfur binding domain profile.),Pfam: PF13187(4Fe-4S dicluster do…	OTHER	0
OG0000090	GCF_000016525.1|WP_004036879.1	ProSiteProfiles: PS51379(4Fe-4S ferredoxin-type iron-sulfur binding domain profile.),Pfam: PF01645(Conserved region in glutamate synthase),Gene3D: G3DSA:3.20.20.70,SUPERFAMILY: SSF51395,ProSiteProfiles: PS51379(4Fe-4S ferredoxin-type iron-sulfur binding domain profile.),Gene3D: G3DSA:3.30.70.20,PIRSF: PIRSF500061,ProSitePatterns: PS00198(4Fe-4S ferredoxin-type iron-sulfur binding region signature…	OTHER	0
OG0000090	GCF_000016525.1|WP_011953633.1	PIRSF: PIRSF006429,Gene3D: G3DSA:2.20.28.10,Gene3D: G3DSA:2.20.28.10,Gene3D: G3DSA:2.20.28.10,SUPERFAMILY: SSF57802,CDD: cd02808(GltS_FMN),SUPERFAMILY: SSF57802,Pfam: PF01645(Conserved region in glutamate synthase),ProSiteProfiles: PS50903(Rubredoxin-like domain profile.),Gene3D: G3DSA:3.20.20.70,CDD: cd00350(rubredoxin_like),SUPERFAMILY: SSF57802,SUPERFAMILY: SSF51395,CDD: cd00350(rubredoxin_lik…	OTHER	0
OG0000090	GCF_000017165.1|WP_012065908.1	ProSiteProfiles: PS51379(4Fe-4S ferredoxin-type iron-sulfur binding domain profile.),SUPERFAMILY: SSF54862,PIRSF: PIRSF006429,Pfam: PF00037(4Fe-4S binding domain),ProSiteProfiles: PS51379(4Fe-4S ferredoxin-type iron-sulfur binding domain profile.),Gene3D: G3DSA:3.20.20.70,ProSitePatterns: PS00198(4Fe-4S ferredoxin-type iron-sulfur binding region signature.),SUPERFAMILY: SSF51395,CDD: cd02808(GltS…	OTHER	0
OG0000090	GCF_000166095.1|WP_013414178.1	ProSiteProfiles: PS51379(4Fe-4S ferredoxin-type iron-sulfur binding domain profile.),CDD: cd02808(GltS_FMN),Pfam: PF00037(4Fe-4S binding domain),PIRSF: PIRSF500061,PIRSF: PIRSF006429,ProSitePatterns: PS00198(4Fe-4S ferredoxin-type iron-sulfur binding region signature.),ProSiteProfiles: PS51379(4Fe-4S ferredoxin-type iron-sulfur binding domain profile.),SUPERFAMILY: SSF54862,Gene3D: G3DSA:3.20.20.…	OTHER	0
OG0000090	GCF_000251105.1|WP_014406064.1	CDD: cd02808(GltS_FMN),PIRSF: PIRSF006429,PIRSF: PIRSF500061,ProSitePatterns: PS00198(4Fe-4S ferredoxin-type iron-sulfur binding region signature.),Pfam: PF00037(4Fe-4S binding domain),Gene3D: G3DSA:3.30.70.20,Gene3D: G3DSA:3.20.20.70,ProSiteProfiles: PS51379(4Fe-4S ferredoxin-type iron-sulfur binding domain profile.),SUPERFAMILY: SSF51395,SUPERFAMILY: SSF54862,ProSiteProfiles: PS51379(4Fe-4S fer…	OTHER	0
OG0000090	GCF_002201915.1|WP_088335712.1	PIRSF: PIRSF006429,CDD: cd02808(GltS_FMN),Pfam: PF01645(Conserved region in glutamate synthase),PIRSF: PIRSF500061,Gene3D: G3DSA:3.20.20.70,SUPERFAMILY: SSF51395	OTHER	0
OG0000090	GCF_900095295.1|WP_071906382.1	SUPERFAMILY: SSF51395,Coils: Coil,PIRSF: PIRSF500061,Pfam: PF01645(Conserved region in glutamate synthase),PIRSF: PIRSF006429,Gene3D: G3DSA:3.20.20.70,Pfam: PF10967(Protein of unknown function (DUF2769)),CDD: cd02808(GltS_FMN)	OTHER	0
OG0000090	GCF_900095295.1|WP_071907290.1	PIRSF: PIRSF500061,CDD: cd02808(GltS_FMN),Pfam: PF00037(4Fe-4S binding domain),Gene3D: G3DSA:3.30.70.20,Pfam: PF01645(Conserved region in glutamate synthase),SUPERFAMILY: SSF51395,ProSitePatterns: PS00198(4Fe-4S ferredoxin-type iron-sulfur binding region signature.),ProSiteProfiles: PS51379(4Fe-4S ferredoxin-type iron-sulfur binding domain profile.),Gene3D: G3DSA:3.20.20.70,SUPERFAMILY: SSF54862,…	OTHER	0
OG0000090	GCF_900095295.1|WP_071907611.1	PIRSF: PIRSF500061,CDD: cd02808(GltS_FMN),Pfam: PF13247(4Fe-4S dicluster domain),ProSitePatterns: PS00198(4Fe-4S ferredoxin-type iron-sulfur binding region signature.),SUPERFAMILY: SSF54862,PIRSF: PIRSF006429,ProSiteProfiles: PS51379(4Fe-4S ferredoxin-type iron-sulfur binding domain profile.),ProSiteProfiles: PS51379(4Fe-4S ferredoxin-type iron-sulfur binding domain profile.),SUPERFAMILY: SSF5486…	OTHER	0
OG0000092	GCF_000008645.1|WP_010876032.1	Pfam: PF00146(NADH dehydrogenase)	OTHER	7
OG0000092	GCF_000011185.1|WP_010917370.1	Pfam: PF00146(NADH dehydrogenase),Hamap: MF_01350(NAD(P)H-quinone oxidoreductase subunit 1, chloroplastic [ndhA].),ProSitePatterns: PS00667(Respiratory-chain NADH dehydrogenase subunit 1 signature 1.)	OTHER	8
OG0000092	GCF_000011185.1|WP_010917709.1	Pfam: PF00146(NADH dehydrogenase)	OTHER	8
OG0000092	GCF_000013445.1|WP_011448729.1	Pfam: PF00146(NADH dehydrogenase)	OTHER	7
OG0000092	GCF_000013445.1|WP_011448805.1	Pfam: PF00146(NADH dehydrogenase)	OTHER	8
OG0000092	GCF_000013445.1|WP_011449067.1	Pfam: PF00146(NADH dehydrogenase)	OTHER	7
OG0000092	GCF_000013445.1|WP_011449545.1	Pfam: PF00146(NADH dehydrogenase)	OTHER	8
OG0000092	GCF_000016525.1|WP_011953823.1	Pfam: PF00146(NADH dehydrogenase)	OTHER	7
OG0000092	GCF_000017165.1|WP_011972576.1	Pfam: PF00146(NADH dehydrogenase)	OTHER	7
OG0000092	GCF_000025285.1|WP_012940959.1	Hamap: MF_01350(NAD(P)H-quinone oxidoreductase subunit 1, chloroplastic [ndhA].),Pfam: PF00146(NADH dehydrogenase)	OTHER	9
OG0000092	GCF_000166095.1|WP_013413705.1	Pfam: PF00146(NADH dehydrogenase)	OTHER	8
OG0000092	GCF_000251105.1|WP_014405088.1	Pfam: PF00146(NADH dehydrogenase)	OTHER	8
OG0000092	GCF_000251105.1|WP_014405405.1	Pfam: PF00146(NADH dehydrogenase)	OTHER	8
OG0000092	GCF_002201915.1|WP_088335632.1	Pfam: PF00146(NADH dehydrogenase)	OTHER	4
OG0000092	GCF_900095295.1|WP_071906714.1	Pfam: PF00146(NADH dehydrogenase)	OTHER	7
OG0000096	GCF_000008645.1|WP_010876850.1	SUPERFAMILY: SSF54631,Gene3D: G3DSA:3.10.580.10,ProSiteProfiles: PS51371(CBS domain profile.),ProSiteProfiles: PS51371(CBS domain profile.),CDD: cd04622(CBS_pair_HRP1_like),SMART: SM00116,SMART: SM00116,Pfam: PF00571(CBS domain),Pfam: PF00571(CBS domain)	OTHER	0
OG0000096	GCF_000008645.1|WP_010877230.1	Gene3D: G3DSA:3.10.580.10,Pfam: PF00571(CBS domain),Pfam: PF00571(CBS domain),SUPERFAMILY: SSF54631,SMART: SM00116,SMART: SM00116,ProSiteProfiles: PS51371(CBS domain profile.),CDD: cd17776(CBS_pair_arch),ProSiteProfiles: PS51371(CBS domain profile.)	OTHER	0
OG0000096	GCF_000011185.1|WP_010916920.1	CDD: cd17775(CBS_pair_bact_arch),ProSiteProfiles: PS51371(CBS domain profile.),Gene3D: G3DSA:3.10.580.10,SUPERFAMILY: SSF54631,ProSiteProfiles: PS51371(CBS domain profile.),SMART: SM00116,SMART: SM00116,Pfam: PF00571(CBS domain),Pfam: PF00571(CBS domain)	OTHER	0
OG0000096	GCF_000011185.1|WP_010917570.1	Pfam: PF00571(CBS domain),Pfam: PF00571(CBS domain),Pfam: PF09151(Domain of unknown function (DUF1936)),ProSiteProfiles: PS51371(CBS domain profile.),SUPERFAMILY: SSF103623,Gene3D: G3DSA:3.10.580.10,CDD: cd17786(CBS_pair_Thermoplasmatales),SUPERFAMILY: SSF54631,ProSiteProfiles: PS51371(CBS domain profile.),SMART: SM00116,SMART: SM00116	OTHER	0
OG0000096	GCF_000013445.1|WP_011449852.1	ProSiteProfiles: PS51371(CBS domain profile.),SMART: SM00116,SMART: SM00116,SUPERFAMILY: SSF54631,ProSiteProfiles: PS51371(CBS domain profile.),CDD: cd04622(CBS_pair_HRP1_like),Pfam: PF00571(CBS domain),Pfam: PF00571(CBS domain),Gene3D: G3DSA:3.10.580.10	OTHER	0
OG0000096	GCF_000017165.1|WP_011972375.1	ProSiteProfiles: PS51371(CBS domain profile.),SUPERFAMILY: SSF54631,ProSiteProfiles: PS51371(CBS domain profile.),Pfam: PF00571(CBS domain),Pfam: PF00571(CBS domain),CDD: cd17775(CBS_pair_bact_arch),Gene3D: G3DSA:3.10.580.10,SMART: SM00116,SMART: SM00116	OTHER	0
OG0000096	GCF_000025285.1|WP_012939693.1	Gene3D: G3DSA:3.10.580.10,ProSiteProfiles: PS51371(CBS domain profile.),SUPERFAMILY: SSF54631,CDD: cd04622(CBS_pair_HRP1_like),SMART: SM00116,SMART: SM00116,Pfam: PF00571(CBS domain),Pfam: PF00571(CBS domain),ProSiteProfiles: PS51371(CBS domain profile.)	OTHER	0
OG0000096	GCF_000025285.1|WP_012939792.1	Gene3D: G3DSA:3.10.580.10,CDD: cd04587(CBS_pair_CAP-ED_NT_Pol-beta-like_DUF294_assoc),SUPERFAMILY: SSF54631,ProSiteProfiles: PS51371(CBS domain profile.),ProSiteProfiles: PS51371(CBS domain profile.),Pfam: PF00571(CBS domain),Pfam: PF00571(CBS domain),SMART: SM00116,SMART: SM00116	OTHER	0
OG0000096	GCF_000025285.1|WP_012940661.1	CDD: cd04630(CBS_pair_bac),SMART: SM00116,SMART: SM00116,SUPERFAMILY: SSF54631,Gene3D: G3DSA:3.10.580.10,Pfam: PF00571(CBS domain),Pfam: PF00571(CBS domain),ProSiteProfiles: PS51371(CBS domain profile.),ProSiteProfiles: PS51371(CBS domain profile.)	OTHER	0
OG0000096	GCF_000025285.1|WP_012940690.1	SMART: SM00116,SMART: SM00116,Gene3D: G3DSA:3.10.580.10,SUPERFAMILY: SSF54631,Pfam: PF00571(CBS domain),Pfam: PF00571(CBS domain),CDD: cd17775(CBS_pair_bact_arch),ProSiteProfiles: PS51371(CBS domain profile.),ProSiteProfiles: PS51371(CBS domain profile.)	OTHER	0
OG0000096	GCF_000166095.1|WP_013413317.1	ProSiteProfiles: PS51371(CBS domain profile.),CDD: cd04587(CBS_pair_CAP-ED_NT_Pol-beta-like_DUF294_assoc),Gene3D: G3DSA:3.10.580.10,ProSiteProfiles: PS51371(CBS domain profile.),PIRSF: PIRSF037253,PIRSF: PIRSF037253,SUPERFAMILY: SSF54631,Pfam: PF00571(CBS domain),Pfam: PF00571(CBS domain),SMART: SM00116,SMART: SM00116	OTHER	0
OG0000096	GCF_000251105.1|WP_014405275.1	Gene3D: G3DSA:3.10.580.10,Pfam: PF00571(CBS domain),Pfam: PF00571(CBS domain),SUPERFAMILY: SSF54631,ProSiteProfiles: PS51371(CBS domain profile.),SMART: SM00116,SMART: SM00116,CDD: cd04622(CBS_pair_HRP1_like),ProSiteProfiles: PS51371(CBS domain profile.)	OTHER	0
OG0000096	GCF_000251105.1|WP_014405753.1	Gene3D: G3DSA:3.10.580.10,ProSiteProfiles: PS51371(CBS domain profile.),ProSiteProfiles: PS51371(CBS domain profile.),SUPERFAMILY: SSF54631,Pfam: PF00571(CBS domain),Pfam: PF00571(CBS domain),SMART: SM00116,SMART: SM00116,CDD: cd04622(CBS_pair_HRP1_like)	OTHER	0
OG0000096	GCF_002201915.1|WP_088335688.1	ProSiteProfiles: PS51371(CBS domain profile.),CDD: cd17775(CBS_pair_bact_arch),SMART: SM00116,SMART: SM00116,ProSiteProfiles: PS51371(CBS domain profile.),Coils: Coil,Pfam: PF00571(CBS domain),Pfam: PF00571(CBS domain),SUPERFAMILY: SSF54631,Gene3D: G3DSA:3.10.580.10	OTHER	0
OG0000096	GCF_900095295.1|WP_071907668.1	CDD: cd04622(CBS_pair_HRP1_like),Pfam: PF00571(CBS domain),Pfam: PF00571(CBS domain),Gene3D: G3DSA:3.10.580.10,ProSiteProfiles: PS51371(CBS domain profile.),ProSiteProfiles: PS51371(CBS domain profile.),SUPERFAMILY: SSF54631,SMART: SM00116,SMART: SM00116	OTHER	0
OG0000100	GCF_000008645.1|WP_048061106.1	SMART: SM01073,ProSitePatterns: PS00674(AAA-protein family signature.),Gene3D: G3DSA:2.40.40.20,Gene3D: G3DSA:3.40.50.300,Gene3D: G3DSA:1.10.8.60,SUPERFAMILY: SSF54585,SUPERFAMILY: SSF50692,Pfam: PF02359(Cell division protein 48 (CDC48), N-terminal domain),SUPERFAMILY: SSF52540,CDD: cd00009(AAA),Gene3D: G3DSA:3.40.50.300,CDD: cd00009(AAA),ProSitePatterns: PS00674(AAA-protein family signature.),Pf…	OTHER	0
OG0000100	GCF_000011185.1|WP_010917205.1	SMART: SM01072,TIGRFAM: TIGR01243(CDC48: AAA family ATPase, CDC48 subfamily),SUPERFAMILY: SSF54585,SMART: SM00382,SMART: SM00382,CDD: cd00009(AAA),SUPERFAMILY: SSF50692,SMART: SM01073,Gene3D: G3DSA:3.40.50.300,Pfam: PF02933(Cell division protein 48 (CDC48), domain 2),Gene3D: G3DSA:3.10.330.10,CDD: cd00009(AAA),Pfam: PF02359(Cell division protein 48 (CDC48), N-terminal domain),Gene3D: G3DSA:1.10.8…	OTHER	0
OG0000100	GCF_000013445.1|WP_011447848.1	Gene3D: G3DSA:3.40.50.300,ProSitePatterns: PS00674(AAA-protein family signature.),SUPERFAMILY: SSF52540,SUPERFAMILY: SSF50692,CDD: cd00009(AAA),SUPERFAMILY: SSF52540,TIGRFAM: TIGR01243(CDC48: AAA family ATPase, CDC48 subfamily),Pfam: PF00004(ATPase family associated with various cellular activities (AAA)),Pfam: PF00004(ATPase family associated with various cellular activities (AAA)),Gene3D: G3DSA…	OTHER	0
OG0000100	GCF_000013445.1|WP_011449410.1	TIGRFAM: TIGR01243(CDC48: AAA family ATPase, CDC48 subfamily),ProSitePatterns: PS00674(AAA-protein family signature.),SUPERFAMILY: SSF50692,SMART: SM00382,SMART: SM00382,Pfam: PF02359(Cell division protein 48 (CDC48), N-terminal domain),SUPERFAMILY: SSF52540,CDD: cd00009(AAA),Gene3D: G3DSA:3.40.50.300,Gene3D: G3DSA:1.10.8.60,Pfam: PF02933(Cell division protein 48 (CDC48), domain 2),Gene3D: G3DSA:…	OTHER	0
OG0000100	GCF_000016525.1|WP_011954019.1	Gene3D: G3DSA:1.10.8.60,CDD: cd00009(AAA),Gene3D: G3DSA:3.10.330.10,Gene3D: G3DSA:3.40.50.300,SMART: SM00382,SMART: SM00382,Pfam: PF02933(Cell division protein 48 (CDC48), domain 2),Pfam: PF17862(AAA+ lid domain),Pfam: PF17862(AAA+ lid domain),SUPERFAMILY: SSF50692,Pfam: PF02359(Cell division protein 48 (CDC48), N-terminal domain),Gene3D: G3DSA:2.40.40.20,Gene3D: G3DSA:3.40.50.300,SUPERFAMILY: SS…	OTHER	0
OG0000100	GCF_000017165.1|WP_012065993.1	Gene3D: G3DSA:3.40.50.300,SUPERFAMILY: SSF54585,ProSitePatterns: PS00674(AAA-protein family signature.),Gene3D: G3DSA:1.10.8.60,CDD: cd00009(AAA),Gene3D: G3DSA:3.40.50.300,SMART: SM01073,Pfam: PF02359(Cell division protein 48 (CDC48), N-terminal domain),Pfam: PF17862(AAA+ lid domain),Pfam: PF17862(AAA+ lid domain),SUPERFAMILY: SSF52540,CDD: cd00009(AAA),TIGRFAM: TIGR01243(CDC48: AAA family ATPase…	OTHER	0
OG0000100	GCF_000025285.1|WP_012940210.1	Pfam: PF00004(ATPase family associated with various cellular activities (AAA)),Pfam: PF00004(ATPase family associated with various cellular activities (AAA)),Pfam: PF00004(ATPase family associated with various cellular activities (AAA)),Pfam: PF14890(Intein splicing domain),CDD: cd00081(Hint),Gene3D: G3DSA:3.40.50.300,SUPERFAMILY: SSF55608,SUPERFAMILY: SSF51294,SMART: SM00382,SMART: SM00382,SMART…	OTHER	0
OG0000100	GCF_000025285.1|WP_012940505.1	ProSitePatterns: PS00674(AAA-protein family signature.),SMART: SM00382,SMART: SM00382,CDD: cd00009(AAA),SUPERFAMILY: SSF54585,Gene3D: G3DSA:2.40.40.20,SUPERFAMILY: SSF50692,Pfam: PF00004(ATPase family associated with various cellular activities (AAA)),Pfam: PF00004(ATPase family associated with various cellular activities (AAA)),Pfam: PF02933(Cell division protein 48 (CDC48), domain 2),Gene3D: G3…	OTHER	0
OG0000100	GCF_000166095.1|WP_013414045.1	Pfam: PF02933(Cell division protein 48 (CDC48), domain 2),TIGRFAM: TIGR01243(CDC48: AAA family ATPase, CDC48 subfamily),Gene3D: G3DSA:1.10.8.60,SMART: SM01072,SUPERFAMILY: SSF52540,CDD: cd00009(AAA),Gene3D: G3DSA:2.40.40.20,Pfam: PF00004(ATPase family associated with various cellular activities (AAA)),Pfam: PF00004(ATPase family associated with various cellular activities (AAA)),ProSitePatterns: …	OTHER	0
OG0000100	GCF_000251105.1|WP_014404835.1	ProSitePatterns: PS00674(AAA-protein family signature.),Gene3D: G3DSA:3.40.50.300,TIGRFAM: TIGR01243(CDC48: AAA family ATPase, CDC48 subfamily),Gene3D: G3DSA:1.10.8.60,SUPERFAMILY: SSF54585,Gene3D: G3DSA:2.40.40.20,SMART: SM01073,SMART: SM00382,SMART: SM00382,Coils: Coil,Pfam: PF02933(Cell division protein 48 (CDC48), domain 2),SUPERFAMILY: SSF50692,SUPERFAMILY: SSF52540,Pfam: PF17862(AAA+ lid do…	OTHER	0
OG0000100	GCF_000251105.1|WP_014404837.1	SUPERFAMILY: SSF52540,CDD: cd00009(AAA),Gene3D: G3DSA:1.10.8.60,Gene3D: G3DSA:1.10.8.60,Gene3D: G3DSA:3.40.50.300,SUPERFAMILY: SSF50692,Pfam: PF00004(ATPase family associated with various cellular activities (AAA)),Pfam: PF00004(ATPase family associated with various cellular activities (AAA)),CDD: cd00009(AAA),TIGRFAM: TIGR01243(CDC48: AAA family ATPase, CDC48 subfamily),Pfam: PF17862(AAA+ lid do…	OTHER	0
OG0000100	GCF_000251105.1|WP_048189470.1	SMART: SM01073,SMART: SM00382,SMART: SM00382,Pfam: PF02933(Cell division protein 48 (CDC48), domain 2),Gene3D: G3DSA:1.10.8.60,Gene3D: G3DSA:3.40.50.300,CDD: cd00009(AAA),ProSitePatterns: PS00674(AAA-protein family signature.),Gene3D: G3DSA:2.40.40.20,Gene3D: G3DSA:1.10.8.60,SUPERFAMILY: SSF50692,SUPERFAMILY: SSF52540,Gene3D: G3DSA:3.40.50.300,CDD: cd00009(AAA),Pfam: PF17862(AAA+ lid domain),Pfam…	OTHER	0
OG0000100	GCF_002201915.1|WP_088335650.1	Gene3D: G3DSA:3.40.50.300,Pfam: PF17862(AAA+ lid domain),Pfam: PF17862(AAA+ lid domain),Gene3D: G3DSA:2.170.16.10,SUPERFAMILY: SSF50692,SUPERFAMILY: SSF55608,Gene3D: G3DSA:1.10.8.60,PRINTS: PR00379(Intein signature),PRINTS: PR00379(Intein signature),PRINTS: PR00379(Intein signature),PRINTS: PR00379(Intein signature),PRINTS: PR00379(Intein signature),Pfam: PF14528(LAGLIDADG-like domain),Pfam: PF14…	OTHER	0
OG0000100	GCF_900095295.1|WP_071906346.1	CDD: cd00009(AAA),Gene3D: G3DSA:3.40.50.300,SUPERFAMILY: SSF50692,SUPERFAMILY: SSF52540,CDD: cd00009(AAA),SUPERFAMILY: SSF52540,SUPERFAMILY: SSF54585,SMART: SM00382,SMART: SM00382,Gene3D: G3DSA:1.10.8.60,ProSitePatterns: PS00674(AAA-protein family signature.),TIGRFAM: TIGR01243(CDC48: AAA family ATPase, CDC48 subfamily),SMART: SM01072,SMART: SM01073,Pfam: PF00004(ATPase family associated with var…	OTHER	0
OG0000100	GCF_900095295.1|WP_071907382.1	TIGRFAM: TIGR01243(CDC48: AAA family ATPase, CDC48 subfamily),Pfam: PF02359(Cell division protein 48 (CDC48), N-terminal domain),SUPERFAMILY: SSF52540,Gene3D: G3DSA:1.10.8.60,CDD: cd00009(AAA),ProSitePatterns: PS00674(AAA-protein family signature.),SUPERFAMILY: SSF50692,SMART: SM01072,CDD: cd00009(AAA),Gene3D: G3DSA:1.10.8.60,SUPERFAMILY: SSF52540,Pfam: PF02933(Cell division protein 48 (CDC48), d…	OTHER	0
OG0000105	GCF_000013445.1|WP_011449091.1	CDD: cd03360(LbH_AT_putative),Pfam: PF17836(PglD N-terminal domain),Gene3D: G3DSA:2.160.10.10,Gene3D: G3DSA:3.40.50.20,TIGRFAM: TIGR03570(NeuD_NnaD: sugar O-acyltransferase, sialic acid O-acetyltransferase NeuD family),Pfam: PF00132(Bacterial transferase hexapeptide (six repeats)),SUPERFAMILY: SSF51161	OTHER	0
OG0000105	GCF_000013445.1|WP_011449107.1	ProSitePatterns: PS00101(Hexapeptide-repeat containing-transferases signature.),CDD: cd03358(LbH_WxcM_N_like),Gene3D: G3DSA:2.160.10.10,SUPERFAMILY: SSF51161,Pfam: PF00132(Bacterial transferase hexapeptide (six repeats)),Pfam: PF00132(Bacterial transferase hexapeptide (six repeats)),Pfam: PF14602(Hexapeptide repeat of succinyl-transferase)	OTHER	0
OG0000105	GCF_000013445.1|WP_011450053.1	CDD: cd03360(LbH_AT_putative),Pfam: PF17836(PglD N-terminal domain),TIGRFAM: TIGR03570(NeuD_NnaD: sugar O-acyltransferase, sialic acid O-acetyltransferase NeuD family),SUPERFAMILY: SSF51161,Gene3D: G3DSA:2.160.10.10,Gene3D: G3DSA:3.40.50.20,Pfam: PF00132(Bacterial transferase hexapeptide (six repeats)),Pfam: PF00132(Bacterial transferase hexapeptide (six repeats))	OTHER	0
OG0000105	GCF_000013445.1|WP_011450079.1	Pfam: PF00132(Bacterial transferase hexapeptide (six repeats)),Pfam: PF00132(Bacterial transferase hexapeptide (six repeats)),Gene3D: G3DSA:2.160.10.10,SUPERFAMILY: SSF51161	OTHER	1
OG0000105	GCF_000016525.1|WP_011953745.1	Gene3D: G3DSA:2.160.10.10,CDD: cd03358(LbH_WxcM_N_like),Pfam: PF00132(Bacterial transferase hexapeptide (six repeats)),Pfam: PF00132(Bacterial transferase hexapeptide (six repeats)),Pfam: PF00132(Bacterial transferase hexapeptide (six repeats)),SUPERFAMILY: SSF51161	OTHER	0
OG0000105	GCF_000017165.1|WP_011972020.1	Pfam: PF00132(Bacterial transferase hexapeptide (six repeats)),Pfam: PF00132(Bacterial transferase hexapeptide (six repeats)),Pfam: PF00132(Bacterial transferase hexapeptide (six repeats)),Gene3D: G3DSA:2.160.10.10,ProSitePatterns: PS00101(Hexapeptide-repeat containing-transferases signature.),SUPERFAMILY: SSF51161,CDD: cd03358(LbH_WxcM_N_like)	OTHER	0
OG0000105	GCF_000017165.1|WP_011972474.1	ProSitePatterns: PS00101(Hexapeptide-repeat containing-transferases signature.),Pfam: PF00132(Bacterial transferase hexapeptide (six repeats)),Gene3D: G3DSA:2.160.10.10,SUPERFAMILY: SSF51161,CDD: cd03349(LbH_XAT)	OTHER	0
OG0000105	GCF_000166095.1|WP_013413834.1	Gene3D: G3DSA:2.160.10.10,SUPERFAMILY: SSF51161,CDD: cd03358(LbH_WxcM_N_like),PIRSF: PIRSF000441,PIRSF: PIRSF000441,PIRSF: PIRSF000441,PIRSF: PIRSF000441,Pfam: PF00132(Bacterial transferase hexapeptide (six repeats)),Pfam: PF00132(Bacterial transferase hexapeptide (six repeats)),Pfam: PF00132(Bacterial transferase hexapeptide (six repeats))	OTHER	0
OG0000105	GCF_000251105.1|WP_014406042.1	ProSitePatterns: PS00101(Hexapeptide-repeat containing-transferases signature.),Gene3D: G3DSA:2.160.10.10,SUPERFAMILY: SSF51161,CDD: cd04647(LbH_MAT_like),Pfam: PF00132(Bacterial transferase hexapeptide (six repeats))	OTHER	0
OG0000105	GCF_000251105.1|WP_014406865.1	CDD: cd04647(LbH_MAT_like),Gene3D: G3DSA:2.160.10.10,SUPERFAMILY: SSF51161,Pfam: PF00132(Bacterial transferase hexapeptide (six repeats))	OTHER	0
OG0000105	GCF_002201915.1|WP_088336009.1	Pfam: PF00132(Bacterial transferase hexapeptide (six repeats)),SUPERFAMILY: SSF51161,MobiDBLite: mobidb-lite(consensus disorder prediction),Gene3D: G3DSA:2.160.10.10,MobiDBLite: mobidb-lite(consensus disorder prediction)	OTHER	0
OG0000105	GCF_002201915.1|WP_088336169.1	SUPERFAMILY: SSF51161,Pfam: PF00132(Bacterial transferase hexapeptide (six repeats)),Gene3D: G3DSA:2.160.10.10	OTHER	0
OG0000105	GCF_900095295.1|WP_071906822.1	Gene3D: G3DSA:2.160.10.10,CDD: cd03357(LbH_MAT_GAT),Pfam: PF00132(Bacterial transferase hexapeptide (six repeats)),SUPERFAMILY: SSF51161	OTHER	0
OG0000105	GCF_900095295.1|WP_071908028.1	SUPERFAMILY: SSF51161,CDD: cd00208(LbetaH),Pfam: PF00132(Bacterial transferase hexapeptide (six repeats)),Pfam: PF00132(Bacterial transferase hexapeptide (six repeats)),Pfam: PF00132(Bacterial transferase hexapeptide (six repeats)),CDD: cd03358(LbH_WxcM_N_like),Gene3D: G3DSA:2.160.10.10	OTHER	0
OG0000105	GCF_900095295.1|WP_084789929.1	CDD: cd04647(LbH_MAT_like),Gene3D: G3DSA:2.160.10.10,SUPERFAMILY: SSF51161,ProSitePatterns: PS00101(Hexapeptide-repeat containing-transferases signature.),Pfam: PF14602(Hexapeptide repeat of succinyl-transferase)	OTHER	1
OG0000108	GCF_000008645.1|WP_010876282.1	Pfam: PF00571(CBS domain),Pfam: PF00571(CBS domain),ProSiteProfiles: PS51371(CBS domain profile.),ProSiteProfiles: PS51371(CBS domain profile.),CDD: cd04586(CBS_pair_BON_assoc),SMART: SM00116,SMART: SM00116,SUPERFAMILY: SSF54631,Gene3D: G3DSA:3.10.580.10	OTHER	0
OG0000108	GCF_000008645.1|WP_010877486.1	ProSiteProfiles: PS51371(CBS domain profile.),SUPERFAMILY: SSF54631,Gene3D: G3DSA:3.10.580.10,Pfam: PF00571(CBS domain),Pfam: PF00571(CBS domain),SMART: SM00116,SMART: SM00116,ProSiteProfiles: PS51371(CBS domain profile.),CDD: cd17784(CBS_pair_Euryarchaeota)	OTHER	0
OG0000108	GCF_000013445.1|WP_011450155.1	Gene3D: G3DSA:3.10.580.10,CDD: cd04586(CBS_pair_BON_assoc),ProSiteProfiles: PS51371(CBS domain profile.),SMART: SM00116,SMART: SM00116,Pfam: PF00571(CBS domain),Pfam: PF00571(CBS domain),ProSiteProfiles: PS51371(CBS domain profile.),SUPERFAMILY: SSF54631	OTHER	0
OG0000108	GCF_000016525.1|WP_011954093.1	Pfam: PF00571(CBS domain),Pfam: PF00571(CBS domain),ProSiteProfiles: PS51371(CBS domain profile.),SMART: SM00116,SMART: SM00116,SUPERFAMILY: SSF54631,CDD: cd17784(CBS_pair_Euryarchaeota),ProSiteProfiles: PS51371(CBS domain profile.),Gene3D: G3DSA:3.10.580.10	OTHER	0
OG0000108	GCF_000017165.1|WP_012066101.1	Pfam: PF00571(CBS domain),Pfam: PF00571(CBS domain),ProSiteProfiles: PS51371(CBS domain profile.),ProSiteProfiles: PS51371(CBS domain profile.),CDD: cd04586(CBS_pair_BON_assoc),Gene3D: G3DSA:3.10.580.10,SMART: SM00116,SMART: SM00116,SUPERFAMILY: SSF54631	OTHER	0
OG0000108	GCF_000017165.1|WP_012066206.1	Pfam: PF00571(CBS domain),Pfam: PF00571(CBS domain),CDD: cd17784(CBS_pair_Euryarchaeota),Gene3D: G3DSA:3.10.580.10,ProSiteProfiles: PS51371(CBS domain profile.),SMART: SM00116,SMART: SM00116,ProSiteProfiles: PS51371(CBS domain profile.),SUPERFAMILY: SSF54631	OTHER	0
OG0000108	GCF_000166095.1|WP_013413327.1	Gene3D: G3DSA:3.10.580.10,CDD: cd17784(CBS_pair_Euryarchaeota),SUPERFAMILY: SSF54631,SMART: SM00116,SMART: SM00116,Pfam: PF00571(CBS domain),Pfam: PF00571(CBS domain),ProSiteProfiles: PS51371(CBS domain profile.),ProSiteProfiles: PS51371(CBS domain profile.)	OTHER	0
OG0000108	GCF_000251105.1|WP_014406923.1	Pfam: PF00571(CBS domain),Pfam: PF00571(CBS domain),SMART: SM00116,SMART: SM00116,CDD: cd04586(CBS_pair_BON_assoc),ProSiteProfiles: PS51371(CBS domain profile.),PIRSF: PIRSF037253,PIRSF: PIRSF037253,ProSiteProfiles: PS51371(CBS domain profile.),SUPERFAMILY: SSF54631,Gene3D: G3DSA:3.10.580.10,Gene3D: G3DSA:3.10.580.10	OTHER	0
OG0000108	GCF_002201915.1|WP_088335918.1	Gene3D: G3DSA:3.10.580.10,Gene3D: G3DSA:3.10.580.10,SMART: SM00116,SMART: SM00116,SMART: SM00116,SMART: SM00116,CDD: cd04623(CBS_pair_bac_euk),Pfam: PF00571(CBS domain),Pfam: PF00571(CBS domain),Pfam: PF00571(CBS domain),Pfam: PF00571(CBS domain),ProSiteProfiles: PS51371(CBS domain profile.),SUPERFAMILY: SSF54631,SUPERFAMILY: SSF54631,CDD: cd09836(CBS_pair_arch),ProSiteProfiles: PS51371(CBS domai…	OTHER	0
OG0000108	GCF_002201915.1|WP_088336057.1	ProSiteProfiles: PS51371(CBS domain profile.),SUPERFAMILY: SSF54631,Pfam: PF00571(CBS domain),Pfam: PF00571(CBS domain),CDD: cd02205(CBS_pair_SF),Gene3D: G3DSA:3.10.580.10,ProSiteProfiles: PS51371(CBS domain profile.),SMART: SM00116,SMART: SM00116	OTHER	0
OG0000108	GCF_002201915.1|WP_088336229.1	SMART: SM00116,SMART: SM00116,ProSiteProfiles: PS51371(CBS domain profile.),ProSiteProfiles: PS51371(CBS domain profile.),Pfam: PF00571(CBS domain),Pfam: PF00571(CBS domain),SUPERFAMILY: SSF54631,Gene3D: G3DSA:3.10.580.10,CDD: cd04622(CBS_pair_HRP1_like)	OTHER	0
OG0000108	GCF_002201915.1|WP_088336505.1	Pfam: PF00571(CBS domain),Pfam: PF00571(CBS domain),ProSiteProfiles: PS51371(CBS domain profile.),ProSiteProfiles: PS51371(CBS domain profile.),CDD: cd17784(CBS_pair_Euryarchaeota),SUPERFAMILY: SSF54631,SMART: SM00116,SMART: SM00116,Gene3D: G3DSA:3.10.580.10	OTHER	0
OG0000108	GCF_900095295.1|WP_071906311.1	SUPERFAMILY: SSF54631,CDD: cd04586(CBS_pair_BON_assoc),Pfam: PF00571(CBS domain),Pfam: PF00571(CBS domain),ProSiteProfiles: PS51371(CBS domain profile.),Gene3D: G3DSA:3.10.580.10,SMART: SM00116,SMART: SM00116,ProSiteProfiles: PS51371(CBS domain profile.)	OTHER	0
OG0000108	GCF_900095295.1|WP_071907142.1	ProSiteProfiles: PS51371(CBS domain profile.),Pfam: PF00571(CBS domain),Pfam: PF00571(CBS domain),ProSiteProfiles: PS51371(CBS domain profile.),CDD: cd17784(CBS_pair_Euryarchaeota),Gene3D: G3DSA:3.10.580.10,SUPERFAMILY: SSF54631,SMART: SM00116,SMART: SM00116	OTHER	0
OG0000109	GCF_000008645.1|WP_010876422.1	Gene3D: G3DSA:1.10.8.60,TIGRFAM: TIGR00764(lon_rel: putative ATP-dependent protease),Gene3D: G3DSA:3.30.230.10,Pfam: PF13654(AAA domain),Pfam: PF01078(Magnesium chelatase, subunit ChlI),Gene3D: G3DSA:3.40.50.300,Gene3D: G3DSA:3.40.50.300,SMART: SM00382,SUPERFAMILY: SSF52540,CDD: cd00009(AAA),Pfam: PF05362(Lon protease (S16) C-terminal proteolytic domain),MobiDBLite: mobidb-lite(consensus disorder…	OTHER	1
OG0000109	GCF_000008645.1|WP_010876525.1	Pfam: PF01078(Magnesium chelatase, subunit ChlI),Gene3D: G3DSA:1.10.8.60,SMART: SM00382,MobiDBLite: mobidb-lite(consensus disorder prediction),Gene3D: G3DSA:3.40.50.300,Gene3D: G3DSA:3.40.50.300,CDD: cd00009(AAA),SUPERFAMILY: SSF52540	OTHER	0
OG0000109	GCF_000011185.1|WP_010916411.1	CDD: cd17706(MCM),Gene3D: G3DSA:3.40.50.300,Gene3D: G3DSA:3.40.50.300,SUPERFAMILY: SSF52540,Gene3D: G3DSA:1.10.8.60,CDD: cd00009(AAA),Pfam: PF01078(Magnesium chelatase, subunit ChlI),CDD: cd00350(rubredoxin_like),Pfam: PF00158(Sigma-54 interaction domain),SMART: SM00382,MobiDBLite: mobidb-lite(consensus disorder prediction),Pfam: PF13654(AAA domain)	OTHER	0
OG0000109	GCF_000011185.1|WP_048054085.1	SUPERFAMILY: SSF52540,SUPERFAMILY: SSF54211,ProSiteProfiles: PS51786(Lon proteolytic domain profile.),PRINTS: PR00830(Endopeptidase La (Lon) serine protease (S16) signature),PRINTS: PR00830(Endopeptidase La (Lon) serine protease (S16) signature),PRINTS: PR00830(Endopeptidase La (Lon) serine protease (S16) signature),PRINTS: PR00830(Endopeptidase La (Lon) serine protease (S16) signature),PRINTS: P…	OTHER	2
OG0000109	GCF_000013445.1|WP_011448005.1	CDD: cd17706(MCM),Gene3D: G3DSA:1.10.8.60,ProSiteProfiles: PS51786(Lon proteolytic domain profile.),CDD: cd00009(AAA),SMART: SM00382,Gene3D: G3DSA:3.40.50.300,Gene3D: G3DSA:3.40.50.300,TIGRFAM: TIGR00764(lon_rel: putative ATP-dependent protease),MobiDBLite: mobidb-lite(consensus disorder prediction),PRINTS: PR00830(Endopeptidase La (Lon) serine protease (S16) signature),PRINTS: PR00830(Endopeptid…	OTHER	1
OG0000109	GCF_000016525.1|WP_011954598.1	SUPERFAMILY: SSF52540,TIGRFAM: TIGR00764(lon_rel: putative ATP-dependent protease),ProSiteProfiles: PS51786(Lon proteolytic domain profile.),Gene3D: G3DSA:3.40.50.300,Gene3D: G3DSA:3.40.50.300,Pfam: PF13654(AAA domain),SUPERFAMILY: SSF54211,Pfam: PF01078(Magnesium chelatase, subunit ChlI),Gene3D: G3DSA:1.10.8.60,Gene3D: G3DSA:3.30.230.10,CDD: cd00009(AAA),SMART: SM00382,Pfam: PF05362(Lon protease…	OTHER	1
OG0000109	GCF_000017165.1|WP_011972312.1	Gene3D: G3DSA:3.30.230.10,SUPERFAMILY: SSF52540,ProSitePatterns: PS00676(Sigma-54 interaction domain ATP-binding region B signature.),ProSiteProfiles: PS51786(Lon proteolytic domain profile.),CDD: cd00009(AAA),Pfam: PF05362(Lon protease (S16) C-terminal proteolytic domain),PRINTS: PR00830(Endopeptidase La (Lon) serine protease (S16) signature),PRINTS: PR00830(Endopeptidase La (Lon) serine proteas…	OTHER	2
OG0000109	GCF_000025285.1|WP_012940056.1	Pfam: PF14528(LAGLIDADG-like domain),Pfam: PF13654(AAA domain),SUPERFAMILY: SSF54211,PRINTS: PR00379(Intein signature),PRINTS: PR00379(Intein signature),PRINTS: PR00379(Intein signature),PRINTS: PR00379(Intein signature),Gene3D: G3DSA:1.10.8.60,SUPERFAMILY: SSF52540,TIGRFAM: TIGR00764(lon_rel: putative ATP-dependent protease),Gene3D: G3DSA:3.40.50.300,Pfam: PF05362(Lon protease (S16) C-terminal p…	OTHER	2
OG0000109	GCF_000166095.1|WP_013413540.1	Gene3D: G3DSA:3.40.50.300,Gene3D: G3DSA:3.40.50.300,CDD: cd00009(AAA),CDD: cd00009(AAA),Gene3D: G3DSA:1.10.8.60,MobiDBLite: mobidb-lite(consensus disorder prediction),Pfam: PF01078(Magnesium chelatase, subunit ChlI),SMART: SM00382,SUPERFAMILY: SSF52540,Pfam: PF13654(AAA domain),Pfam: PF00158(Sigma-54 interaction domain)	OTHER	0
OG0000109	GCF_000166095.1|WP_083790780.1	PRINTS: PR00830(Endopeptidase La (Lon) serine protease (S16) signature),PRINTS: PR00830(Endopeptidase La (Lon) serine protease (S16) signature),PRINTS: PR00830(Endopeptidase La (Lon) serine protease (S16) signature),PRINTS: PR00830(Endopeptidase La (Lon) serine protease (S16) signature),PRINTS: PR00830(Endopeptidase La (Lon) serine protease (S16) signature),SMART: SM00382,Pfam: PF13654(AAA domain…	OTHER	1
OG0000109	GCF_000251105.1|WP_014404898.1	CDD: cd00009(AAA),Pfam: PF01078(Magnesium chelatase, subunit ChlI),TIGRFAM: TIGR00764(lon_rel: putative ATP-dependent protease),Gene3D: G3DSA:3.30.230.10,ProSiteProfiles: PS51786(Lon proteolytic domain profile.),Pfam: PF05362(Lon protease (S16) C-terminal proteolytic domain),CDD: cd00009(AAA),Gene3D: G3DSA:1.10.8.60,Pfam: PF13654(AAA domain),Gene3D: G3DSA:3.40.50.300,Gene3D: G3DSA:3.40.50.300,PRI…	OTHER	2
OG0000109	GCF_002201915.1|WP_088336490.1	Pfam: PF13654(AAA domain),Gene3D: G3DSA:1.10.8.60,Pfam: PF01078(Magnesium chelatase, subunit ChlI),SMART: SM00382,CDD: cd00009(AAA),PRINTS: PR00830(Endopeptidase La (Lon) serine protease (S16) signature),PRINTS: PR00830(Endopeptidase La (Lon) serine protease (S16) signature),CDD: cd17757(MCM6),SUPERFAMILY: SSF52540,CDD: cd00009(AAA),Gene3D: G3DSA:3.40.50.300,Gene3D: G3DSA:3.40.50.300	OTHER	0
OG0000109	GCF_900095295.1|WP_071906002.1	Pfam: PF01078(Magnesium chelatase, subunit ChlI),SUPERFAMILY: SSF52540,Pfam: PF00158(Sigma-54 interaction domain),Pfam: PF13654(AAA domain),CDD: cd00009(AAA),MobiDBLite: mobidb-lite(consensus disorder prediction),Gene3D: G3DSA:1.10.8.60,Gene3D: G3DSA:3.40.50.300,Gene3D: G3DSA:3.40.50.300,SMART: SM00382	OTHER	0
OG0000109	GCF_900095295.1|WP_071906165.1	Pfam: PF13654(AAA domain),Pfam: PF01078(Magnesium chelatase, subunit ChlI),CDD: cd00009(AAA),PRINTS: PR00830(Endopeptidase La (Lon) serine protease (S16) signature),PRINTS: PR00830(Endopeptidase La (Lon) serine protease (S16) signature),PRINTS: PR00830(Endopeptidase La (Lon) serine protease (S16) signature),PRINTS: PR00830(Endopeptidase La (Lon) serine protease (S16) signature),PRINTS: PR00830(En…	OTHER	1
OG0000115	GCF_000008645.1|WP_010876760.1	Pfam: PF02662(Methyl-viologen-reducing hydrogenase, delta subunit)	OTHER	0
OG0000115	GCF_000008645.1|WP_010876762.1	Pfam: PF02662(Methyl-viologen-reducing hydrogenase, delta subunit)	OTHER	0
OG0000115	GCF_000013445.1|WP_011448823.1	Pfam: PF02662(Methyl-viologen-reducing hydrogenase, delta subunit)	OTHER	0
OG0000115	GCF_000013445.1|WP_011448824.1	Pfam: PF02662(Methyl-viologen-reducing hydrogenase, delta subunit)	OTHER	0
OG0000115	GCF_000016525.1|WP_004032932.1	Pfam: PF02662(Methyl-viologen-reducing hydrogenase, delta subunit)	OTHER	0
OG0000115	GCF_000016525.1|WP_011954523.1	Pfam: PF02662(Methyl-viologen-reducing hydrogenase, delta subunit)	OTHER	0
OG0000115	GCF_000017165.1|WP_011971890.1	Pfam: PF02662(Methyl-viologen-reducing hydrogenase, delta subunit)	OTHER	0
OG0000115	GCF_000025285.1|WP_012940934.1	Pfam: PF02662(Methyl-viologen-reducing hydrogenase, delta subunit)	OTHER	0
OG0000115	GCF_000166095.1|WP_013413801.1	SUPERFAMILY: SSF51412,Pfam: PF02662(Methyl-viologen-reducing hydrogenase, delta subunit)	OTHER	0
OG0000115	GCF_000166095.1|WP_013413804.1	Pfam: PF02662(Methyl-viologen-reducing hydrogenase, delta subunit)	OTHER	0
OG0000115	GCF_000251105.1|WP_014407028.1	Pfam: PF02662(Methyl-viologen-reducing hydrogenase, delta subunit)	OTHER	0
OG0000115	GCF_002201915.1|WP_088335463.1	Pfam: PF02662(Methyl-viologen-reducing hydrogenase, delta subunit)	OTHER	0
OG0000115	GCF_900095295.1|WP_071907569.1	Pfam: PF02662(Methyl-viologen-reducing hydrogenase, delta subunit)	OTHER	0
OG0000115	GCF_900095295.1|WP_071907628.1	Pfam: PF02662(Methyl-viologen-reducing hydrogenase, delta subunit)	OTHER	0
OG0000139	GCF_000008645.1|WP_010876515.1	Pfam: PF01925(Sulfite exporter TauE/SafE)	OTHER	8
OG0000139	GCF_000011185.1|WP_010916902.1	Pfam: PF01925(Sulfite exporter TauE/SafE)	OTHER	8
OG0000139	GCF_000011185.1|WP_010917225.1	Pfam: PF01925(Sulfite exporter TauE/SafE)	OTHER	7
OG0000139	GCF_000013445.1|WP_011448913.1	Pfam: PF01925(Sulfite exporter TauE/SafE)	OTHER	8
OG0000139	GCF_000016525.1|WP_022531708.1	Pfam: PF01925(Sulfite exporter TauE/SafE)	OTHER	9
OG0000139	GCF_000017165.1|WP_011972059.1	Pfam: PF01925(Sulfite exporter TauE/SafE)	OTHER	8
OG0000139	GCF_000025285.1|WP_012939954.1	Pfam: PF01925(Sulfite exporter TauE/SafE)	OTHER	8
OG0000139	GCF_000166095.1|WP_013413544.1	Pfam: PF01925(Sulfite exporter TauE/SafE)	OTHER	7
OG0000139	GCF_000166095.1|WP_013414194.1	Pfam: PF01925(Sulfite exporter TauE/SafE)	OTHER	8
OG0000139	GCF_000251105.1|WP_014405551.1	Pfam: PF01925(Sulfite exporter TauE/SafE)	OTHER	7
OG0000139	GCF_002201915.1|WP_088335215.1	Pfam: PF01925(Sulfite exporter TauE/SafE)	OTHER	8
OG0000139	GCF_002201915.1|WP_088335221.1	Pfam: PF01925(Sulfite exporter TauE/SafE)	OTHER	7
OG0000139	GCF_900095295.1|WP_071907387.1	Pfam: PF01925(Sulfite exporter TauE/SafE)	OTHER	8
OG0000147	GCF_000008645.1|WP_010876796.1	Pfam: PF02579(Dinitrogenase iron-molybdenum cofactor),SUPERFAMILY: SSF161111,Pfam: PF01545(Cation efflux family),Gene3D: G3DSA:3.30.420.130,Gene3D: G3DSA:3.30.70.1350,Pfam: PF16916(Dimerisation domain of Zinc Transporter),Gene3D: G3DSA:1.20.1510.10,SUPERFAMILY: SSF53146,CDD: cd00851(MTH1175),SUPERFAMILY: SSF160240,TIGRFAM: TIGR01297(CDF: cation diffusion facilitator family transporter)	OTHER	6
OG0000147	GCF_000008645.1|WP_010877489.1	SUPERFAMILY: SSF160240,Pfam: PF01545(Cation efflux family),Pfam: PF16916(Dimerisation domain of Zinc Transporter),Gene3D: G3DSA:1.20.1510.10,SUPERFAMILY: SSF161111,TIGRFAM: TIGR01297(CDF: cation diffusion facilitator family transporter),Gene3D: G3DSA:3.30.70.1350	TAT(Tat/SPI)	3
OG0000147	GCF_000013445.1|WP_048067193.1	Pfam: PF01545(Cation efflux family),SUPERFAMILY: SSF160240,Coils: Coil,Pfam: PF16916(Dimerisation domain of Zinc Transporter),SUPERFAMILY: SSF161111,Gene3D: G3DSA:1.20.1510.10,Gene3D: G3DSA:3.30.70.1350,TIGRFAM: TIGR01297(CDF: cation diffusion facilitator family transporter)	OTHER	5
OG0000147	GCF_000016525.1|WP_004033141.1	Gene3D: G3DSA:1.20.1510.10,Pfam: PF16916(Dimerisation domain of Zinc Transporter),SUPERFAMILY: SSF160240,TIGRFAM: TIGR01297(CDF: cation diffusion facilitator family transporter),Pfam: PF01545(Cation efflux family),Gene3D: G3DSA:3.30.70.1350,SUPERFAMILY: SSF161111	OTHER	6
OG0000147	GCF_000017165.1|WP_012066355.1	TIGRFAM: TIGR01297(CDF: cation diffusion facilitator family transporter),Pfam: PF16916(Dimerisation domain of Zinc Transporter),SUPERFAMILY: SSF160240,SUPERFAMILY: SSF161111,Pfam: PF01545(Cation efflux family),Gene3D: G3DSA:3.30.70.1350,Gene3D: G3DSA:1.20.1510.10	OTHER	5
OG0000147	GCF_000025285.1|WP_012940434.1	Pfam: PF16916(Dimerisation domain of Zinc Transporter),Pfam: PF02579(Dinitrogenase iron-molybdenum cofactor),Gene3D: G3DSA:3.30.420.130,Gene3D: G3DSA:3.30.70.1350,SUPERFAMILY: SSF160240,Pfam: PF01545(Cation efflux family),TIGRFAM: TIGR01297(CDF: cation diffusion facilitator family transporter),Gene3D: G3DSA:1.20.1510.10,SUPERFAMILY: SSF161111,SUPERFAMILY: SSF53146	OTHER	6
OG0000147	GCF_000025285.1|WP_083772951.1	SUPERFAMILY: SSF161111,Gene3D: G3DSA:1.20.1510.10,Gene3D: G3DSA:3.30.70.1350,Pfam: PF01545(Cation efflux family),TIGRFAM: TIGR01297(CDF: cation diffusion facilitator family transporter),Pfam: PF16916(Dimerisation domain of Zinc Transporter),SUPERFAMILY: SSF160240	OTHER	4
OG0000147	GCF_000166095.1|WP_013413868.1	SUPERFAMILY: SSF161111,Gene3D: G3DSA:1.20.1510.10,Pfam: PF01545(Cation efflux family),SUPERFAMILY: SSF53146,Coils: Coil,Gene3D: G3DSA:3.30.70.1350,SUPERFAMILY: SSF160240,Pfam: PF02579(Dinitrogenase iron-molybdenum cofactor),Gene3D: G3DSA:3.30.420.130,TIGRFAM: TIGR01297(CDF: cation diffusion facilitator family transporter),Pfam: PF16916(Dimerisation domain of Zinc Transporter)	OTHER	5
OG0000147	GCF_000251105.1|WP_014405116.1	SUPERFAMILY: SSF160240,Pfam: PF01545(Cation efflux family),TIGRFAM: TIGR01297(CDF: cation diffusion facilitator family transporter),SUPERFAMILY: SSF161111,Gene3D: G3DSA:1.20.1510.10,Gene3D: G3DSA:3.30.70.1350,Pfam: PF16916(Dimerisation domain of Zinc Transporter)	OTHER	5
OG0000147	GCF_002201915.1|WP_088334738.1	Pfam: PF01545(Cation efflux family),SUPERFAMILY: SSF161111,TIGRFAM: TIGR01297(CDF: cation diffusion facilitator family transporter),SUPERFAMILY: SSF160240,Gene3D: G3DSA:1.20.1510.10	OTHER	2
OG0000147	GCF_900095295.1|WP_071906416.1	SUPERFAMILY: SSF161111,SUPERFAMILY: SSF160240,Pfam: PF01545(Cation efflux family),Gene3D: G3DSA:1.20.1510.10,Gene3D: G3DSA:3.30.70.1350,TIGRFAM: TIGR01297(CDF: cation diffusion facilitator family transporter),Pfam: PF16916(Dimerisation domain of Zinc Transporter)	OTHER	6
OG0000147	GCF_900095295.1|WP_071907130.1	SUPERFAMILY: SSF160240,Pfam: PF01545(Cation efflux family),Gene3D: G3DSA:1.20.1510.10,TIGRFAM: TIGR01297(CDF: cation diffusion facilitator family transporter),SUPERFAMILY: SSF161111,Pfam: PF16916(Dimerisation domain of Zinc Transporter),Gene3D: G3DSA:3.30.70.1350	OTHER	4
OG0000147	GCF_900095295.1|WP_084789744.1	Pfam: PF16916(Dimerisation domain of Zinc Transporter),TIGRFAM: TIGR01297(CDF: cation diffusion facilitator family transporter),SUPERFAMILY: SSF160240,Pfam: PF01545(Cation efflux family),SUPERFAMILY: SSF161111,Gene3D: G3DSA:1.20.1510.10,Gene3D: G3DSA:3.30.70.1350	OTHER	6
OG0000152	GCF_000008645.1|WP_010877292.1	Gene3D: G3DSA:3.30.2130.30,SMART: SM00981,ProSiteProfiles: PS51165(THUMP domain profile.),Pfam: PF02926(THUMP domain),TIGRFAM: TIGR00342(TIGR00342: tRNA sulfurtransferase ThiI),SUPERFAMILY: SSF52402,CDD: cd01712(ThiI),Hamap: MF_00021(tRNA sulfurtransferase [thiI].),CDD: cd11716(THUMP_ThiI),Pfam: PF02568(Thiamine biosynthesis protein (ThiI)),SUPERFAMILY: SSF143437,Gene3D: G3DSA:3.40.50.620	OTHER	0
OG0000152	GCF_000011185.1|WP_010917048.1	Gene3D: G3DSA:3.40.250.10,CDD: cd11716(THUMP_ThiI),SUPERFAMILY: SSF52402,ProSiteProfiles: PS50206(Rhodanese domain profile.),SUPERFAMILY: SSF143437,CDD: cd01712(ThiI),Pfam: PF02926(THUMP domain),SMART: SM00450,Pfam: PF02568(Thiamine biosynthesis protein (ThiI)),Gene3D: G3DSA:3.40.50.620,ProSiteProfiles: PS51165(THUMP domain profile.),CDD: cd00158(RHOD),SMART: SM00981,Coils: Coil,Hamap: MF_00021(t…	OTHER	0
OG0000152	GCF_000013445.1|WP_011447145.1	TIGRFAM: TIGR00342(TIGR00342: tRNA sulfurtransferase ThiI),CDD: cd01712(ThiI),Hamap: MF_00021(tRNA sulfurtransferase [thiI].),Pfam: PF02926(THUMP domain),Pfam: PF02568(Thiamine biosynthesis protein (ThiI)),SMART: SM00981,ProSiteProfiles: PS51165(THUMP domain profile.),SUPERFAMILY: SSF52402,CDD: cd11716(THUMP_ThiI),Gene3D: G3DSA:3.40.50.620,Gene3D: G3DSA:3.30.2130.30,SUPERFAMILY: SSF143437	OTHER	0
OG0000152	GCF_000013445.1|WP_011449147.1	ProSiteProfiles: PS51165(THUMP domain profile.),TIGRFAM: TIGR00342(TIGR00342: tRNA sulfurtransferase ThiI),Hamap: MF_00021(tRNA sulfurtransferase [thiI].),SMART: SM00981,Gene3D: G3DSA:3.40.50.620,Gene3D: G3DSA:3.30.2130.30,SUPERFAMILY: SSF143437,SUPERFAMILY: SSF52402,Pfam: PF02568(Thiamine biosynthesis protein (ThiI)),CDD: cd01712(ThiI),Pfam: PF02926(THUMP domain),CDD: cd11716(THUMP_ThiI)	OTHER	0
OG0000152	GCF_000016525.1|WP_004036532.1	TIGRFAM: TIGR00342(TIGR00342: tRNA sulfurtransferase ThiI),SUPERFAMILY: SSF143437,Pfam: PF02926(THUMP domain),CDD: cd01712(ThiI),Pfam: PF02568(Thiamine biosynthesis protein (ThiI)),ProSiteProfiles: PS51165(THUMP domain profile.),SUPERFAMILY: SSF52402,Gene3D: G3DSA:3.40.50.620,CDD: cd11716(THUMP_ThiI),SMART: SM00981,Gene3D: G3DSA:3.30.2130.30,Hamap: MF_00021(tRNA sulfurtransferase [thiI].)	OTHER	0
OG0000152	GCF_000017165.1|WP_048059143.1	Pfam: PF02568(Thiamine biosynthesis protein (ThiI)),SUPERFAMILY: SSF52402,CDD: cd11716(THUMP_ThiI),Hamap: MF_00021(tRNA sulfurtransferase [thiI].),Gene3D: G3DSA:3.40.50.620,Gene3D: G3DSA:3.30.2130.30,SMART: SM00981,TIGRFAM: TIGR00342(TIGR00342: tRNA sulfurtransferase ThiI),Pfam: PF02926(THUMP domain),SUPERFAMILY: SSF143437,ProSiteProfiles: PS51165(THUMP domain profile.),CDD: cd01712(ThiI)	OTHER	0
OG0000152	GCF_000025285.1|WP_012939596.1	Gene3D: G3DSA:3.40.50.620,TIGRFAM: TIGR00342(TIGR00342: tRNA sulfurtransferase ThiI),CDD: cd01712(ThiI),Gene3D: G3DSA:3.30.2130.30,CDD: cd11716(THUMP_ThiI),Hamap: MF_00021(tRNA sulfurtransferase [thiI].),ProSiteProfiles: PS51165(THUMP domain profile.),Pfam: PF02568(Thiamine biosynthesis protein (ThiI)),SUPERFAMILY: SSF143437,SUPERFAMILY: SSF52402,SMART: SM00981,Pfam: PF02926(THUMP domain)	OTHER	0
OG0000152	GCF_000166095.1|WP_013413230.1	CDD: cd01712(ThiI),Gene3D: G3DSA:3.30.2130.30,SUPERFAMILY: SSF143437,Gene3D: G3DSA:3.40.50.620,ProSiteProfiles: PS51165(THUMP domain profile.),Pfam: PF02568(Thiamine biosynthesis protein (ThiI)),TIGRFAM: TIGR00342(TIGR00342: tRNA sulfurtransferase ThiI),Hamap: MF_00021(tRNA sulfurtransferase [thiI].),SUPERFAMILY: SSF52402,SMART: SM00981,CDD: cd11716(THUMP_ThiI),Pfam: PF02926(THUMP domain)	OTHER	0
OG0000152	GCF_000251105.1|WP_014404705.1	Gene3D: G3DSA:3.30.2130.30,Pfam: PF02926(THUMP domain),SUPERFAMILY: SSF143437,ProSiteProfiles: PS51165(THUMP domain profile.),SMART: SM00981,CDD: cd11716(THUMP_ThiI),Hamap: MF_00021(tRNA sulfurtransferase [thiI].),CDD: cd01712(ThiI),Gene3D: G3DSA:3.40.50.620,SUPERFAMILY: SSF52402,Pfam: PF02568(Thiamine biosynthesis protein (ThiI)),TIGRFAM: TIGR00342(TIGR00342: tRNA sulfurtransferase ThiI)	OTHER	0
OG0000152	GCF_000251105.1|WP_014406186.1	CDD: cd11716(THUMP_ThiI),Gene3D: G3DSA:3.30.2130.30,SMART: SM00981,Pfam: PF02568(Thiamine biosynthesis protein (ThiI)),Pfam: PF02926(THUMP domain),ProSiteProfiles: PS51165(THUMP domain profile.),TIGRFAM: TIGR00342(TIGR00342: tRNA sulfurtransferase ThiI),Gene3D: G3DSA:3.40.50.620,SUPERFAMILY: SSF52402,Hamap: MF_00021(tRNA sulfurtransferase [thiI].),SUPERFAMILY: SSF143437,CDD: cd01712(ThiI)	OTHER	0
OG0000152	GCF_002201915.1|WP_088335917.1	CDD: cd01712(ThiI),SUPERFAMILY: SSF52402,Pfam: PF02568(Thiamine biosynthesis protein (ThiI)),Gene3D: G3DSA:3.40.50.620	OTHER	0
OG0000152	GCF_002201915.1|WP_088336034.1	SUPERFAMILY: SSF143437,SMART: SM00981,CDD: cd01712(ThiI),Gene3D: G3DSA:3.40.50.620,ProSiteProfiles: PS51165(THUMP domain profile.),CDD: cd11716(THUMP_ThiI),Hamap: MF_00021(tRNA sulfurtransferase [thiI].),Gene3D: G3DSA:3.30.2130.30,Coils: Coil,Pfam: PF02568(Thiamine biosynthesis protein (ThiI)),SUPERFAMILY: SSF52402,Pfam: PF02926(THUMP domain)	OTHER	0
OG0000152	GCF_900095295.1|WP_071906726.1	Pfam: PF02568(Thiamine biosynthesis protein (ThiI)),CDD: cd01712(ThiI),Hamap: MF_00021(tRNA sulfurtransferase [thiI].),Pfam: PF02926(THUMP domain),Gene3D: G3DSA:3.40.50.620,Gene3D: G3DSA:3.30.2130.30,SUPERFAMILY: SSF143437,SMART: SM00981,CDD: cd11716(THUMP_ThiI),ProSiteProfiles: PS51165(THUMP domain profile.),SUPERFAMILY: SSF52402,TIGRFAM: TIGR00342(TIGR00342: tRNA sulfurtransferase ThiI)	OTHER	0
OG0000162	GCF_000011185.1|WP_010916861.1	Pfam: PF01047(MarR family),Gene3D: G3DSA:1.10.10.10,Gene3D: G3DSA:3.40.190.10,SUPERFAMILY: SSF53850,SUPERFAMILY: SSF46785,PIRSF: PIRSF012876,CDD: cd00090(HTH_ARSR)	OTHER	0
OG0000162	GCF_000013445.1|WP_011447159.1	Gene3D: G3DSA:3.40.190.10,SUPERFAMILY: SSF53850,Pfam: PF13379(NMT1-like family),TIGRFAM: TIGR01728(SsuA_fam: ABC transporter, substrate-binding protein, aliphatic sulfonates family),CDD: cd13553(PBP2_NrtA_CpmA_like),Gene3D: G3DSA:3.40.190.10	LIPO(Sec/SPII)	0
OG0000162	GCF_000013445.1|WP_011449168.1	Gene3D: G3DSA:3.40.190.10,CDD: cd13553(PBP2_NrtA_CpmA_like),Pfam: PF13379(NMT1-like family),SUPERFAMILY: SSF53850,TIGRFAM: TIGR01728(SsuA_fam: ABC transporter, substrate-binding protein, aliphatic sulfonates family),Gene3D: G3DSA:3.40.190.10	SP(Sec/SPI)	0
OG0000162	GCF_000016525.1|WP_011954531.1	Gene3D: G3DSA:3.40.190.10,TIGRFAM: TIGR01728(SsuA_fam: ABC transporter, substrate-binding protein, aliphatic sulfonates family),Gene3D: G3DSA:3.40.190.10,CDD: cd13553(PBP2_NrtA_CpmA_like),Pfam: PF13379(NMT1-like family),SMART: SM00062,SUPERFAMILY: SSF53850	SP(Sec/SPI)	0
OG0000162	GCF_000017165.1|WP_048059135.1	SUPERFAMILY: SSF53850,Pfam: PF13379(NMT1-like family),Gene3D: G3DSA:3.40.190.10,Gene3D: G3DSA:3.40.190.10,ProSiteProfiles: PS51257(Prokaryotic membrane lipoprotein lipid attachment site profile.)	LIPO(Sec/SPII)	0
OG0000162	GCF_000025285.1|WP_083772946.1	Gene3D: G3DSA:3.40.190.10,PIRSF: PIRSF012876,Pfam: PF12802(MarR family),Gene3D: G3DSA:1.10.10.10,SUPERFAMILY: SSF53850,SUPERFAMILY: SSF46785,CDD: cd00090(HTH_ARSR)	OTHER	0
OG0000162	GCF_000166095.1|WP_013413693.1	TIGRFAM: TIGR01728(SsuA_fam: ABC transporter, substrate-binding protein, aliphatic sulfonates family),Gene3D: G3DSA:3.40.190.10,CDD: cd13553(PBP2_NrtA_CpmA_like),Gene3D: G3DSA:3.40.190.10,Pfam: PF13379(NMT1-like family),SMART: SM00062,SUPERFAMILY: SSF53850	SP(Sec/SPI)	0
OG0000162	GCF_000251105.1|WP_014405300.1	Gene3D: G3DSA:3.40.190.10,Pfam: PF13379(NMT1-like family),Gene3D: G3DSA:3.40.190.10,SUPERFAMILY: SSF53850	OTHER	0
OG0000162	GCF_000251105.1|WP_014405827.1	ProSiteProfiles: PS51318(Twin arginine translocation (Tat) signal profile.),Pfam: PF13379(NMT1-like family),Gene3D: G3DSA:3.40.190.10,Gene3D: G3DSA:3.40.190.10,SMART: SM00062,SUPERFAMILY: SSF53850,CDD: cd13553(PBP2_NrtA_CpmA_like),TIGRFAM: TIGR01728(SsuA_fam: ABC transporter, substrate-binding protein, aliphatic sulfonates family)	TAT(Tat/SPI)	0
OG0000162	GCF_002201915.1|WP_088335756.1	TIGRFAM: TIGR01728(SsuA_fam: ABC transporter, substrate-binding protein, aliphatic sulfonates family),SUPERFAMILY: SSF53850,CDD: cd13553(PBP2_NrtA_CpmA_like),Gene3D: G3DSA:3.40.190.10,Gene3D: G3DSA:3.40.190.10,Pfam: PF13379(NMT1-like family)	OTHER	1
OG0000162	GCF_900095295.1|WP_071906760.1	Gene3D: G3DSA:3.40.190.10,Pfam: PF13379(NMT1-like family),Gene3D: G3DSA:3.40.190.10,SUPERFAMILY: SSF53850	OTHER	0
OG0000162	GCF_900095295.1|WP_084789753.1	Gene3D: G3DSA:3.40.190.10,SUPERFAMILY: SSF53850	SP(Sec/SPI)	0
OG0000162	GCF_900095295.1|WP_084789754.1	Gene3D: G3DSA:3.40.190.10,Pfam: PF13379(NMT1-like family),Gene3D: G3DSA:3.40.190.10,TIGRFAM: TIGR01728(SsuA_fam: ABC transporter, substrate-binding protein, aliphatic sulfonates family),CDD: cd13553(PBP2_NrtA_CpmA_like),SUPERFAMILY: SSF53850	OTHER	0
OG0000165	GCF_000008645.1|WP_010875774.1	Pfam: PF03358(NADPH-dependent FMN reductase),Gene3D: G3DSA:3.40.50.360,SUPERFAMILY: SSF52218	OTHER	0
OG0000165	GCF_000008645.1|WP_048061098.1	Gene3D: G3DSA:3.40.50.360,Pfam: PF03358(NADPH-dependent FMN reductase),SUPERFAMILY: SSF52218	OTHER	0
OG0000165	GCF_000013445.1|WP_011449493.1	Pfam: PF03358(NADPH-dependent FMN reductase),SUPERFAMILY: SSF52218,Gene3D: G3DSA:3.40.50.360	OTHER	0
OG0000165	GCF_000016525.1|WP_004032423.1	Pfam: PF03358(NADPH-dependent FMN reductase),Gene3D: G3DSA:3.40.50.360,SUPERFAMILY: SSF52218	OTHER	0
OG0000165	GCF_000017165.1|WP_011971829.1	MobiDBLite: mobidb-lite(consensus disorder prediction),SUPERFAMILY: SSF52218,Pfam: PF03358(NADPH-dependent FMN reductase),Gene3D: G3DSA:3.40.50.360	OTHER	0
OG0000165	GCF_000017165.1|WP_048059178.1	SUPERFAMILY: SSF52218,Pfam: PF03358(NADPH-dependent FMN reductase),Gene3D: G3DSA:3.40.50.360	OTHER	0
OG0000165	GCF_000166095.1|WP_013413280.1	Pfam: PF03358(NADPH-dependent FMN reductase),Gene3D: G3DSA:3.40.50.360,SUPERFAMILY: SSF52218	OTHER	0
OG0000165	GCF_000251105.1|WP_014406351.1	SUPERFAMILY: SSF52218,Pfam: PF03358(NADPH-dependent FMN reductase),Gene3D: G3DSA:3.40.50.360	OTHER	0
OG0000165	GCF_002201915.1|WP_088336059.1	Gene3D: G3DSA:3.40.50.360,SUPERFAMILY: SSF52218,Pfam: PF03358(NADPH-dependent FMN reductase)	OTHER	0
OG0000165	GCF_900095295.1|WP_071906050.1	Pfam: PF03358(NADPH-dependent FMN reductase),Gene3D: G3DSA:3.40.50.360,SUPERFAMILY: SSF52218	OTHER	0
OG0000165	GCF_900095295.1|WP_071906820.1	Pfam: PF03358(NADPH-dependent FMN reductase),SUPERFAMILY: SSF52218,Gene3D: G3DSA:3.40.50.360	OTHER	0
OG0000165	GCF_900095295.1|WP_071908016.1	Pfam: PF03358(NADPH-dependent FMN reductase),SUPERFAMILY: SSF52218,Gene3D: G3DSA:3.40.50.360	OTHER	0
OG0000175	GCF_000008645.1|WP_010876568.1	Gene3D: G3DSA:1.20.1290.10,TIGRFAM: TIGR00778(ahpD_dom: alkylhydroperoxidase AhpD family core domain),Pfam: PF02627(Carboxymuconolactone decarboxylase family),SUPERFAMILY: SSF69118	OTHER	0
OG0000175	GCF_000008645.1|WP_048060879.1	Gene3D: G3DSA:1.20.1290.10,Pfam: PF02627(Carboxymuconolactone decarboxylase family),SUPERFAMILY: SSF69118	OTHER	0
OG0000175	GCF_000011185.1|WP_010917606.1	Gene3D: G3DSA:1.20.1290.10,SUPERFAMILY: SSF69118,Pfam: PF02627(Carboxymuconolactone decarboxylase family),TIGRFAM: TIGR00778(ahpD_dom: alkylhydroperoxidase AhpD family core domain)	OTHER	0
OG0000175	GCF_000013445.1|WP_011449686.1	Pfam: PF02627(Carboxymuconolactone decarboxylase family),Gene3D: G3DSA:1.20.1290.10,SUPERFAMILY: SSF69118	OTHER	0
OG0000175	GCF_000016525.1|WP_011953811.1	SUPERFAMILY: SSF69118,Pfam: PF02627(Carboxymuconolactone decarboxylase family),Gene3D: G3DSA:1.20.1290.10	OTHER	0
OG0000175	GCF_000017165.1|WP_011972286.1	Gene3D: G3DSA:1.20.1290.10,SUPERFAMILY: SSF69118,Pfam: PF02627(Carboxymuconolactone decarboxylase family)	OTHER	0
OG0000175	GCF_000166095.1|WP_013413893.1	SUPERFAMILY: SSF69118,Pfam: PF02627(Carboxymuconolactone decarboxylase family),Gene3D: G3DSA:1.20.1290.10	OTHER	0
OG0000175	GCF_000251105.1|WP_014406109.1	Gene3D: G3DSA:1.20.1290.10,SUPERFAMILY: SSF69118,TIGRFAM: TIGR00778(ahpD_dom: alkylhydroperoxidase AhpD family core domain),Pfam: PF02627(Carboxymuconolactone decarboxylase family)	OTHER	0
OG0000175	GCF_002201915.1|WP_088335705.1	SUPERFAMILY: SSF69118,Gene3D: G3DSA:1.20.1290.10,Pfam: PF02627(Carboxymuconolactone decarboxylase family),MobiDBLite: mobidb-lite(consensus disorder prediction)	OTHER	0
OG0000175	GCF_900095295.1|WP_071905787.1	SUPERFAMILY: SSF69118,Pfam: PF02627(Carboxymuconolactone decarboxylase family),Gene3D: G3DSA:1.20.1290.10	OTHER	0
OG0000175	GCF_900095295.1|WP_071906191.1	Pfam: PF02627(Carboxymuconolactone decarboxylase family),Gene3D: G3DSA:1.20.1290.10,SUPERFAMILY: SSF69118	OTHER	0
OG0000175	GCF_900095295.1|WP_071906668.1	TIGRFAM: TIGR00778(ahpD_dom: alkylhydroperoxidase AhpD family core domain),Pfam: PF02627(Carboxymuconolactone decarboxylase family),SUPERFAMILY: SSF69118,Gene3D: G3DSA:1.20.1290.10,Coils: Coil	OTHER	0
OG0000181	GCF_000008645.1|WP_010877007.1	Pfam: PF04055(Radical SAM superfamily),SMART: SM00729,SFLD: SFLDS00029(Radical SAM),Gene3D: G3DSA:3.20.20.70,SFLD: SFLDG01101(Uncharacterised Radical SAM Subgroup 14),CDD: cd01335(Radical_SAM),PIRSF: PIRSF004869,SUPERFAMILY: SSF102114,TIGRFAM: TIGR04337(AmmeMemoSam_rS: AmmeMemoRadiSam system radical SAM enzyme)	OTHER	0
OG0000181	GCF_000011185.1|WP_010917610.1	Gene3D: G3DSA:3.20.20.70,SFLD: SFLDS00029(Radical SAM),SUPERFAMILY: SSF102114,TIGRFAM: TIGR04337(AmmeMemoSam_rS: AmmeMemoRadiSam system radical SAM enzyme),PIRSF: PIRSF004869,Pfam: PF04055(Radical SAM superfamily),SFLD: SFLDG01101(Uncharacterised Radical SAM Subgroup 14),CDD: cd01335(Radical_SAM)	OTHER	0
OG0000181	GCF_000013445.1|WP_011448081.1	Pfam: PF04055(Radical SAM superfamily),SFLD: SFLDG01101(Uncharacterised Radical SAM Subgroup 14),CDD: cd01335(Radical_SAM),Gene3D: G3DSA:3.20.20.70,SUPERFAMILY: SSF102114,PIRSF: PIRSF004869,TIGRFAM: TIGR04337(AmmeMemoSam_rS: AmmeMemoRadiSam system radical SAM enzyme),SFLD: SFLDS00029(Radical SAM)	OTHER	0
OG0000181	GCF_000016525.1|WP_011954408.1	SFLD: SFLDS00029(Radical SAM),SFLD: SFLDG01101(Uncharacterised Radical SAM Subgroup 14),SUPERFAMILY: SSF102114,Gene3D: G3DSA:3.20.20.70,CDD: cd01335(Radical_SAM),PIRSF: PIRSF004869,Pfam: PF04055(Radical SAM superfamily),TIGRFAM: TIGR04337(AmmeMemoSam_rS: AmmeMemoRadiSam system radical SAM enzyme)	OTHER	0
OG0000181	GCF_000017165.1|WP_012066503.1	CDD: cd01335(Radical_SAM),SFLD: SFLDG01101(Uncharacterised Radical SAM Subgroup 14),SUPERFAMILY: SSF102114,PIRSF: PIRSF004869,SFLD: SFLDS00029(Radical SAM),Pfam: PF04055(Radical SAM superfamily),TIGRFAM: TIGR04337(AmmeMemoSam_rS: AmmeMemoRadiSam system radical SAM enzyme),Gene3D: G3DSA:3.20.20.70	OTHER	0
OG0000181	GCF_000025285.1|WP_012939518.1	Gene3D: G3DSA:3.20.20.70,SFLD: SFLDG01101(Uncharacterised Radical SAM Subgroup 14),SUPERFAMILY: SSF102114,TIGRFAM: TIGR04337(AmmeMemoSam_rS: AmmeMemoRadiSam system radical SAM enzyme),CDD: cd01335(Radical_SAM),SMART: SM00729,SFLD: SFLDS00029(Radical SAM),PIRSF: PIRSF004869,Pfam: PF04055(Radical SAM superfamily)	OTHER	0
OG0000181	GCF_000025285.1|WP_012940834.1	SFLD: SFLDG01101(Uncharacterised Radical SAM Subgroup 14),CDD: cd01335(Radical_SAM),SFLD: SFLDS00029(Radical SAM),Pfam: PF04055(Radical SAM superfamily),PIRSF: PIRSF004869,Gene3D: G3DSA:3.20.20.70,SMART: SM00729,SUPERFAMILY: SSF102114,TIGRFAM: TIGR04337(AmmeMemoSam_rS: AmmeMemoRadiSam system radical SAM enzyme)	OTHER	0
OG0000181	GCF_000166095.1|WP_013414000.1	SFLD: SFLDS00029(Radical SAM),SFLD: SFLDG01101(Uncharacterised Radical SAM Subgroup 14),CDD: cd01335(Radical_SAM),Pfam: PF04055(Radical SAM superfamily),PIRSF: PIRSF004869,SMART: SM00729,SUPERFAMILY: SSF102114,Gene3D: G3DSA:3.20.20.70,TIGRFAM: TIGR04337(AmmeMemoSam_rS: AmmeMemoRadiSam system radical SAM enzyme)	OTHER	0
OG0000181	GCF_000166095.1|WP_013414033.1	SMART: SM00729,CDD: cd01335(Radical_SAM),Pfam: PF04055(Radical SAM superfamily),SFLD: SFLDG01101(Uncharacterised Radical SAM Subgroup 14),SUPERFAMILY: SSF102114,Pfam: PF13353(4Fe-4S single cluster domain),PIRSF: PIRSF004869,TIGRFAM: TIGR04337(AmmeMemoSam_rS: AmmeMemoRadiSam system radical SAM enzyme),Gene3D: G3DSA:3.20.20.70,SFLD: SFLDS00029(Radical SAM)	OTHER	0
OG0000181	GCF_000251105.1|WP_014405571.1	Gene3D: G3DSA:3.20.20.70,TIGRFAM: TIGR04337(AmmeMemoSam_rS: AmmeMemoRadiSam system radical SAM enzyme),PIRSF: PIRSF004869,Pfam: PF04055(Radical SAM superfamily),SFLD: SFLDS00029(Radical SAM),SFLD: SFLDG01101(Uncharacterised Radical SAM Subgroup 14),CDD: cd01335(Radical_SAM),SUPERFAMILY: SSF102114	OTHER	0
OG0000181	GCF_002201915.1|WP_088336071.1	SMART: SM00729,PIRSF: PIRSF004869,Pfam: PF04055(Radical SAM superfamily),SFLD: SFLDG01101(Uncharacterised Radical SAM Subgroup 14),SUPERFAMILY: SSF102114,Gene3D: G3DSA:3.20.20.70,SFLD: SFLDS00029(Radical SAM),CDD: cd01335(Radical_SAM),TIGRFAM: TIGR04337(AmmeMemoSam_rS: AmmeMemoRadiSam system radical SAM enzyme)	OTHER	0
OG0000181	GCF_900095295.1|WP_071907797.1	Gene3D: G3DSA:3.20.20.70,Pfam: PF04055(Radical SAM superfamily),SMART: SM00729,TIGRFAM: TIGR04337(AmmeMemoSam_rS: AmmeMemoRadiSam system radical SAM enzyme),SFLD: SFLDS00029(Radical SAM),CDD: cd01335(Radical_SAM),SUPERFAMILY: SSF102114,Pfam: PF13353(4Fe-4S single cluster domain),PIRSF: PIRSF004869,SFLD: SFLDG01101(Uncharacterised Radical SAM Subgroup 14)	OTHER	0
OG0000186	GCF_000008645.1|WP_010877437.1	SUPERFAMILY: SSF52540,Pfam: PF02829(3H domain),SUPERFAMILY: SSF75500,Gene3D: G3DSA:3.30.1340.20	OTHER	0
OG0000186	GCF_000008645.1|WP_010877485.1	ProSiteProfiles: PS51161(ATP-cone domain profile.),Gene3D: G3DSA:3.40.50.300,Pfam: PF03477(ATP cone domain),SUPERFAMILY: SSF52540,Hamap: MF_00769(2-phosphoglycerate kinase [pgk2].)	OTHER	0
OG0000186	GCF_000011185.1|WP_010917110.1	Pfam: PF13238(AAA domain),Gene3D: G3DSA:3.40.50.300,SUPERFAMILY: SSF52540	OTHER	0
OG0000186	GCF_000016525.1|WP_004032153.1	Pfam: PF02829(3H domain),SUPERFAMILY: SSF52540,Gene3D: G3DSA:3.40.50.300,Gene3D: G3DSA:3.30.1340.20,SUPERFAMILY: SSF75500	OTHER	0
OG0000186	GCF_000016525.1|WP_004033138.1	Gene3D: G3DSA:3.40.50.300,Hamap: MF_00769(2-phosphoglycerate kinase [pgk2].),Pfam: PF03477(ATP cone domain),ProSiteProfiles: PS51161(ATP-cone domain profile.),SUPERFAMILY: SSF52540	OTHER	0
OG0000186	GCF_000017165.1|WP_011972550.1	Hamap: MF_00769(2-phosphoglycerate kinase [pgk2].),ProSiteProfiles: PS51161(ATP-cone domain profile.),Gene3D: G3DSA:3.40.50.300,Pfam: PF13238(AAA domain),SUPERFAMILY: SSF52540,Pfam: PF03477(ATP cone domain)	OTHER	0
OG0000186	GCF_000166095.1|WP_013413328.1	Pfam: PF03477(ATP cone domain),Hamap: MF_00769(2-phosphoglycerate kinase [pgk2].),Gene3D: G3DSA:3.40.50.300,ProSiteProfiles: PS51161(ATP-cone domain profile.),SUPERFAMILY: SSF52540	OTHER	0
OG0000186	GCF_000166095.1|WP_013414022.1	Pfam: PF02829(3H domain),SUPERFAMILY: SSF52540,SUPERFAMILY: SSF75500,Pfam: PF13238(AAA domain),Gene3D: G3DSA:3.40.50.300,Gene3D: G3DSA:3.30.1340.20	OTHER	0
OG0000186	GCF_002201915.1|WP_088335003.1	Pfam: PF02829(3H domain),Gene3D: G3DSA:3.40.50.300,Gene3D: G3DSA:3.30.1340.20,SUPERFAMILY: SSF52540,Pfam: PF13238(AAA domain),SUPERFAMILY: SSF75500	OTHER	0
OG0000186	GCF_002201915.1|WP_088336003.1	MobiDBLite: mobidb-lite(consensus disorder prediction),ProSiteProfiles: PS51161(ATP-cone domain profile.),SUPERFAMILY: SSF52540,Pfam: PF03477(ATP cone domain),Gene3D: G3DSA:3.40.50.300,Hamap: MF_00769(2-phosphoglycerate kinase [pgk2].),MobiDBLite: mobidb-lite(consensus disorder prediction)	OTHER	0
OG0000186	GCF_900095295.1|WP_071907214.1	SUPERFAMILY: SSF52540,Gene3D: G3DSA:3.30.1340.20,Pfam: PF13238(AAA domain),Gene3D: G3DSA:3.40.50.300,SUPERFAMILY: SSF75500,Pfam: PF02829(3H domain)	OTHER	0
OG0000186	GCF_900095295.1|WP_071908033.1	Hamap: MF_00769(2-phosphoglycerate kinase [pgk2].),Pfam: PF03477(ATP cone domain),SUPERFAMILY: SSF52540,Gene3D: G3DSA:3.40.50.300,ProSiteProfiles: PS51161(ATP-cone domain profile.)	OTHER	0
OG0000192	GCF_000008645.1|WP_048060969.1	Pfam: PF01969(Protein of unknown function DUF111),Gene3D: G3DSA:3.10.20.300,Gene3D: G3DSA:3.30.70.1380,TIGRFAM: TIGR00299(TIGR00299: TIGR00299 family protein),Hamap: MF_01074(Pyridinium-3,5-bisthiocarboxylic acid mononucleotide nickel insertion protein [larC].)	OTHER	0
OG0000192	GCF_000013445.1|WP_011449411.1	Hamap: MF_01074(Pyridinium-3,5-bisthiocarboxylic acid mononucleotide nickel insertion protein [larC].),TIGRFAM: TIGR00299(TIGR00299: TIGR00299 family protein),Pfam: PF01969(Protein of unknown function DUF111),Gene3D: G3DSA:3.30.70.1380	OTHER	0
OG0000192	GCF_000016525.1|WP_048058617.1	TIGRFAM: TIGR00299(TIGR00299: TIGR00299 family protein),Hamap: MF_01074(Pyridinium-3,5-bisthiocarboxylic acid mononucleotide nickel insertion protein [larC].),Gene3D: G3DSA:3.30.70.1380,Pfam: PF01969(Protein of unknown function DUF111),Gene3D: G3DSA:3.10.20.300	OTHER	0
OG0000192	GCF_000017165.1|WP_011972086.1	Pfam: PF01969(Protein of unknown function DUF111)	OTHER	0
OG0000192	GCF_000017165.1|WP_012066093.1	Gene3D: G3DSA:3.30.70.1380,TIGRFAM: TIGR00299(TIGR00299: TIGR00299 family protein),Pfam: PF01969(Protein of unknown function DUF111),Gene3D: G3DSA:3.10.20.300	OTHER	0
OG0000192	GCF_000025285.1|WP_012940506.1	Pfam: PF01969(Protein of unknown function DUF111),Gene3D: G3DSA:3.30.70.1380	OTHER	0
OG0000192	GCF_000166095.1|WP_013413464.1	Pfam: PF01969(Protein of unknown function DUF111),Gene3D: G3DSA:3.30.70.1380,TIGRFAM: TIGR00299(TIGR00299: TIGR00299 family protein)	OTHER	0
OG0000192	GCF_000251105.1|WP_014404840.1	Pfam: PF01969(Protein of unknown function DUF111),Gene3D: G3DSA:3.30.70.1380,Gene3D: G3DSA:3.10.20.300	OTHER	0
OG0000192	GCF_000251105.1|WP_052322792.1	Pfam: PF01969(Protein of unknown function DUF111),TIGRFAM: TIGR00299(TIGR00299: TIGR00299 family protein)	OTHER	1
OG0000192	GCF_002201915.1|WP_088335530.1	Gene3D: G3DSA:3.30.70.1380,Pfam: PF01969(Protein of unknown function DUF111),Gene3D: G3DSA:3.10.20.300	OTHER	0
OG0000192	GCF_002201915.1|WP_088336207.1	Gene3D: G3DSA:3.30.70.1380,TIGRFAM: TIGR00299(TIGR00299: TIGR00299 family protein),Pfam: PF01969(Protein of unknown function DUF111)	OTHER	0
OG0000192	GCF_900095295.1|WP_071907550.1	Hamap: MF_01074(Pyridinium-3,5-bisthiocarboxylic acid mononucleotide nickel insertion protein [larC].),Gene3D: G3DSA:3.10.20.300,Gene3D: G3DSA:3.30.70.1380,Pfam: PF01969(Protein of unknown function DUF111),TIGRFAM: TIGR00299(TIGR00299: TIGR00299 family protein)	OTHER	0
OG0000211	GCF_000008645.1|WP_010876304.1	ProSiteProfiles: PS51129(PdxS/SNZ family profile.),SUPERFAMILY: SSF51366,TIGRFAM: TIGR00343(TIGR00343: pyridoxal 5'-phosphate synthase, synthase subunit Pdx1),PIRSF: PIRSF029271,Pfam: PF01680(SOR/SNZ family),CDD: cd04727(pdxS),ProSitePatterns: PS01235(PdxS/SNZ family signature.),Hamap: MF_01824(Pyridoxal 5'-phosphate synthase subunit PdxS [pdxS].),Gene3D: G3DSA:3.20.20.70	OTHER	0
OG0000211	GCF_000011185.1|WP_010917256.1	Hamap: MF_01824(Pyridoxal 5'-phosphate synthase subunit PdxS [pdxS].),Pfam: PF01680(SOR/SNZ family),ProSiteProfiles: PS51129(PdxS/SNZ family profile.),CDD: cd04727(pdxS),PIRSF: PIRSF029271,SUPERFAMILY: SSF51366,Pfam: PF05690(Thiazole biosynthesis protein ThiG),ProSitePatterns: PS01235(PdxS/SNZ family signature.),TIGRFAM: TIGR00343(TIGR00343: pyridoxal 5'-phosphate synthase, synthase subunit Pdx1)…	OTHER	0
OG0000211	GCF_000013445.1|WP_011449285.1	Pfam: PF01680(SOR/SNZ family),PIRSF: PIRSF029271,SUPERFAMILY: SSF51366,TIGRFAM: TIGR00343(TIGR00343: pyridoxal 5'-phosphate synthase, synthase subunit Pdx1),Gene3D: G3DSA:3.20.20.70,CDD: cd04727(pdxS),ProSiteProfiles: PS51129(PdxS/SNZ family profile.),Hamap: MF_01824(Pyridoxal 5'-phosphate synthase subunit PdxS [pdxS].)	OTHER	0
OG0000211	GCF_000016525.1|WP_004033648.1	SUPERFAMILY: SSF51366,PIRSF: PIRSF029271,Gene3D: G3DSA:3.20.20.70,TIGRFAM: TIGR00343(TIGR00343: pyridoxal 5'-phosphate synthase, synthase subunit Pdx1),Hamap: MF_01824(Pyridoxal 5'-phosphate synthase subunit PdxS [pdxS].),CDD: cd04727(pdxS),ProSitePatterns: PS01235(PdxS/SNZ family signature.),ProSiteProfiles: PS51129(PdxS/SNZ family profile.),Pfam: PF01680(SOR/SNZ family)	OTHER	0
OG0000211	GCF_000017165.1|WP_012065928.1	SUPERFAMILY: SSF51366,Pfam: PF01680(SOR/SNZ family),Gene3D: G3DSA:3.20.20.70,ProSitePatterns: PS01235(PdxS/SNZ family signature.),CDD: cd04727(pdxS),PIRSF: PIRSF029271,ProSiteProfiles: PS51129(PdxS/SNZ family profile.),TIGRFAM: TIGR00343(TIGR00343: pyridoxal 5'-phosphate synthase, synthase subunit Pdx1),Hamap: MF_01824(Pyridoxal 5'-phosphate synthase subunit PdxS [pdxS].)	OTHER	0
OG0000211	GCF_000025285.1|WP_012940080.1	ProSitePatterns: PS01235(PdxS/SNZ family signature.),Gene3D: G3DSA:3.20.20.70,Pfam: PF01680(SOR/SNZ family),Coils: Coil,CDD: cd04727(pdxS),Hamap: MF_01824(Pyridoxal 5'-phosphate synthase subunit PdxS [pdxS].),ProSiteProfiles: PS51129(PdxS/SNZ family profile.),TIGRFAM: TIGR00343(TIGR00343: pyridoxal 5'-phosphate synthase, synthase subunit Pdx1),SUPERFAMILY: SSF51366,Pfam: PF05690(Thiazole biosynth…	OTHER	0
OG0000211	GCF_000166095.1|WP_013413443.1	TIGRFAM: TIGR00343(TIGR00343: pyridoxal 5'-phosphate synthase, synthase subunit Pdx1),Hamap: MF_01824(Pyridoxal 5'-phosphate synthase subunit PdxS [pdxS].),Pfam: PF01680(SOR/SNZ family),CDD: cd04727(pdxS),ProSiteProfiles: PS51129(PdxS/SNZ family profile.),PIRSF: PIRSF029271,ProSitePatterns: PS01235(PdxS/SNZ family signature.),Gene3D: G3DSA:3.20.20.70,SUPERFAMILY: SSF51366	OTHER	0
OG0000211	GCF_000251105.1|WP_014405952.1	Gene3D: G3DSA:3.20.20.70,Pfam: PF01680(SOR/SNZ family),SUPERFAMILY: SSF51366,ProSiteProfiles: PS51129(PdxS/SNZ family profile.),TIGRFAM: TIGR00343(TIGR00343: pyridoxal 5'-phosphate synthase, synthase subunit Pdx1),Hamap: MF_01824(Pyridoxal 5'-phosphate synthase subunit PdxS [pdxS].),CDD: cd04727(pdxS),ProSitePatterns: PS01235(PdxS/SNZ family signature.),PIRSF: PIRSF029271	OTHER	0
OG0000211	GCF_002201915.1|WP_088336332.1	Hamap: MF_01824(Pyridoxal 5'-phosphate synthase subunit PdxS [pdxS].),Pfam: PF01680(SOR/SNZ family),TIGRFAM: TIGR00343(TIGR00343: pyridoxal 5'-phosphate synthase, synthase subunit Pdx1),Gene3D: G3DSA:3.20.20.70,SUPERFAMILY: SSF51366,ProSitePatterns: PS01235(PdxS/SNZ family signature.),CDD: cd04727(pdxS),ProSiteProfiles: PS51129(PdxS/SNZ family profile.),PIRSF: PIRSF029271	OTHER	0
OG0000211	GCF_900095295.1|WP_071906729.1	Hamap: MF_01824(Pyridoxal 5'-phosphate synthase subunit PdxS [pdxS].),Gene3D: G3DSA:3.20.20.70,PIRSF: PIRSF029271,SUPERFAMILY: SSF51366,CDD: cd04727(pdxS),Pfam: PF01680(SOR/SNZ family),TIGRFAM: TIGR00343(TIGR00343: pyridoxal 5'-phosphate synthase, synthase subunit Pdx1),ProSitePatterns: PS01235(PdxS/SNZ family signature.),ProSiteProfiles: PS51129(PdxS/SNZ family profile.)	OTHER	0
OG0000211	GCF_900095295.1|WP_071907297.1	PIRSF: PIRSF029271,Gene3D: G3DSA:3.20.20.70,ProSiteProfiles: PS51129(PdxS/SNZ family profile.),CDD: cd04727(pdxS),Pfam: PF01680(SOR/SNZ family),SUPERFAMILY: SSF51366,Hamap: MF_01824(Pyridoxal 5'-phosphate synthase subunit PdxS [pdxS].),ProSitePatterns: PS01235(PdxS/SNZ family signature.),TIGRFAM: TIGR00343(TIGR00343: pyridoxal 5'-phosphate synthase, synthase subunit Pdx1)	OTHER	0
OG0000214	GCF_000008645.1|WP_010876378.1	SUPERFAMILY: SSF55021,Hamap: MF_00476(Nickel-responsive regulator [nikR].),Pfam: PF08753(NikR C terminal nickel binding domain),Gene3D: G3DSA:1.10.1220.10,SUPERFAMILY: SSF47598,Gene3D: G3DSA:3.30.70.1150,Pfam: PF01402(Ribbon-helix-helix protein, copG family)	OTHER	0
OG0000214	GCF_000013445.1|WP_011447873.1	Gene3D: G3DSA:3.30.70.1150,Hamap: MF_00476(Nickel-responsive regulator [nikR].),Gene3D: G3DSA:1.10.1220.10,SUPERFAMILY: SSF47598,Pfam: PF01402(Ribbon-helix-helix protein, copG family),SUPERFAMILY: SSF55021,Pfam: PF08753(NikR C terminal nickel binding domain)	OTHER	0
OG0000214	GCF_000016525.1|WP_004032105.1	Pfam: PF08753(NikR C terminal nickel binding domain),Pfam: PF01402(Ribbon-helix-helix protein, copG family),SUPERFAMILY: SSF55021,Gene3D: G3DSA:1.10.1220.10,SUPERFAMILY: SSF47598,Gene3D: G3DSA:3.30.70.1150,Hamap: MF_00476(Nickel-responsive regulator [nikR].)	OTHER	0
OG0000214	GCF_000017165.1|WP_012066014.1	Pfam: PF08753(NikR C terminal nickel binding domain),Hamap: MF_00476(Nickel-responsive regulator [nikR].),Gene3D: G3DSA:3.30.70.1150,SUPERFAMILY: SSF55021,SUPERFAMILY: SSF47598,Gene3D: G3DSA:1.10.1220.10,Pfam: PF01402(Ribbon-helix-helix protein, copG family)	OTHER	0
OG0000214	GCF_000025285.1|WP_012940324.1	Gene3D: G3DSA:1.10.1220.10,Hamap: MF_00476(Nickel-responsive regulator [nikR].),Gene3D: G3DSA:3.30.70.1150,SUPERFAMILY: SSF55021,Pfam: PF01402(Ribbon-helix-helix protein, copG family),SUPERFAMILY: SSF47598,Pfam: PF08753(NikR C terminal nickel binding domain)	OTHER	0
OG0000214	GCF_000166095.1|WP_013414123.1	Hamap: MF_00476(Nickel-responsive regulator [nikR].),SUPERFAMILY: SSF47598,Gene3D: G3DSA:3.30.70.1150,Pfam: PF08753(NikR C terminal nickel binding domain),Pfam: PF01402(Ribbon-helix-helix protein, copG family),Gene3D: G3DSA:1.10.1220.10,SUPERFAMILY: SSF55021	OTHER	0
OG0000214	GCF_000251105.1|WP_014406379.1	Pfam: PF08753(NikR C terminal nickel binding domain),Gene3D: G3DSA:3.30.70.1150,SUPERFAMILY: SSF55021,Pfam: PF01402(Ribbon-helix-helix protein, copG family),SUPERFAMILY: SSF47598,Hamap: MF_00476(Nickel-responsive regulator [nikR].),Gene3D: G3DSA:1.10.1220.10	OTHER	0
OG0000214	GCF_000251105.1|WP_014406380.1	Pfam: PF01402(Ribbon-helix-helix protein, copG family),Gene3D: G3DSA:1.10.1220.10,Hamap: MF_00476(Nickel-responsive regulator [nikR].),SUPERFAMILY: SSF55021,Pfam: PF08753(NikR C terminal nickel binding domain),Gene3D: G3DSA:3.30.70.1150,SUPERFAMILY: SSF47598	OTHER	0
OG0000214	GCF_002201915.1|WP_088334615.1	Gene3D: G3DSA:3.30.70.1150,Pfam: PF01402(Ribbon-helix-helix protein, copG family),Gene3D: G3DSA:1.10.1220.10,SUPERFAMILY: SSF47598,Hamap: MF_00476(Nickel-responsive regulator [nikR].),SUPERFAMILY: SSF55021,Pfam: PF08753(NikR C terminal nickel binding domain)	OTHER	0
OG0000214	GCF_900095295.1|WP_071906161.1	Gene3D: G3DSA:1.10.1220.10,Gene3D: G3DSA:3.30.70.1150,Pfam: PF01402(Ribbon-helix-helix protein, copG family),SUPERFAMILY: SSF47598,Pfam: PF08753(NikR C terminal nickel binding domain),Hamap: MF_00476(Nickel-responsive regulator [nikR].),SUPERFAMILY: SSF55021	OTHER	0
OG0000214	GCF_900095295.1|WP_071907470.1	Gene3D: G3DSA:1.10.1220.10,Pfam: PF08753(NikR C terminal nickel binding domain),Hamap: MF_00476(Nickel-responsive regulator [nikR].),SUPERFAMILY: SSF55021,Gene3D: G3DSA:3.30.70.1150,SUPERFAMILY: SSF47598	OTHER	0
OG0000217	GCF_000008645.1|WP_010876411.1	TIGRFAM: TIGR03120(one_C_mch: methenyltetrahydromethanopterin cyclohydrolase),CDD: cd00545(MCH),Hamap: MF_00486(Methenyltetrahydromethanopterin cyclohydrolase [mch].),SUPERFAMILY: SSF56199,Gene3D: G3DSA:3.30.1030.10,Gene3D: G3DSA:3.10.340.11,Coils: Coil,Pfam: PF02289(Cyclohydrolase (MCH))	OTHER	0
OG0000217	GCF_000013445.1|WP_011447494.1	Pfam: PF02289(Cyclohydrolase (MCH)),Hamap: MF_00486(Methenyltetrahydromethanopterin cyclohydrolase [mch].),CDD: cd00545(MCH),TIGRFAM: TIGR03120(one_C_mch: methenyltetrahydromethanopterin cyclohydrolase),Gene3D: G3DSA:3.30.1030.10,Gene3D: G3DSA:3.10.340.11,SUPERFAMILY: SSF56199	OTHER	0
OG0000217	GCF_000013445.1|WP_011449344.1	Gene3D: G3DSA:3.30.1030.10,Hamap: MF_00486(Methenyltetrahydromethanopterin cyclohydrolase [mch].),Pfam: PF02289(Cyclohydrolase (MCH)),SUPERFAMILY: SSF56199,TIGRFAM: TIGR03120(one_C_mch: methenyltetrahydromethanopterin cyclohydrolase),Gene3D: G3DSA:3.10.340.11	OTHER	0
OG0000217	GCF_000016525.1|WP_004035167.1	CDD: cd00545(MCH),Gene3D: G3DSA:3.10.340.11,Pfam: PF02289(Cyclohydrolase (MCH)),Hamap: MF_00486(Methenyltetrahydromethanopterin cyclohydrolase [mch].),Gene3D: G3DSA:3.30.1030.10,SUPERFAMILY: SSF56199,TIGRFAM: TIGR03120(one_C_mch: methenyltetrahydromethanopterin cyclohydrolase)	OTHER	0
OG0000217	GCF_000017165.1|WP_011972317.1	Gene3D: G3DSA:3.10.340.11,Hamap: MF_00486(Methenyltetrahydromethanopterin cyclohydrolase [mch].),Gene3D: G3DSA:3.30.1030.10,TIGRFAM: TIGR03120(one_C_mch: methenyltetrahydromethanopterin cyclohydrolase),CDD: cd00545(MCH),Pfam: PF02289(Cyclohydrolase (MCH)),SUPERFAMILY: SSF56199	OTHER	0
OG0000217	GCF_000025285.1|WP_012940387.1	Gene3D: G3DSA:3.10.340.11,Pfam: PF02289(Cyclohydrolase (MCH)),Gene3D: G3DSA:3.30.1030.10,SUPERFAMILY: SSF56199,Hamap: MF_00486(Methenyltetrahydromethanopterin cyclohydrolase [mch].),TIGRFAM: TIGR03120(one_C_mch: methenyltetrahydromethanopterin cyclohydrolase)	OTHER	0
OG0000217	GCF_000166095.1|WP_013413335.1	Hamap: MF_00486(Methenyltetrahydromethanopterin cyclohydrolase [mch].),SUPERFAMILY: SSF56199,Pfam: PF02289(Cyclohydrolase (MCH)),Gene3D: G3DSA:3.10.340.11,CDD: cd00545(MCH),TIGRFAM: TIGR03120(one_C_mch: methenyltetrahydromethanopterin cyclohydrolase),Gene3D: G3DSA:3.30.1030.10	OTHER	0
OG0000217	GCF_000251105.1|WP_014405657.1	Pfam: PF02289(Cyclohydrolase (MCH)),Gene3D: G3DSA:3.10.340.11,SUPERFAMILY: SSF56199,CDD: cd00545(MCH),Hamap: MF_00486(Methenyltetrahydromethanopterin cyclohydrolase [mch].),Gene3D: G3DSA:3.30.1030.10,TIGRFAM: TIGR03120(one_C_mch: methenyltetrahydromethanopterin cyclohydrolase)	OTHER	0
OG0000217	GCF_000251105.1|WP_014406549.1	Pfam: PF02289(Cyclohydrolase (MCH)),Gene3D: G3DSA:3.10.340.11,SUPERFAMILY: SSF56199,Hamap: MF_00486(Methenyltetrahydromethanopterin cyclohydrolase [mch].),TIGRFAM: TIGR03120(one_C_mch: methenyltetrahydromethanopterin cyclohydrolase),Gene3D: G3DSA:3.30.1030.10	OTHER	0
OG0000217	GCF_002201915.1|WP_088335780.1	Gene3D: G3DSA:3.30.1030.10,Pfam: PF02289(Cyclohydrolase (MCH)),TIGRFAM: TIGR03120(one_C_mch: methenyltetrahydromethanopterin cyclohydrolase),CDD: cd00545(MCH),Gene3D: G3DSA:3.10.340.11,Hamap: MF_00486(Methenyltetrahydromethanopterin cyclohydrolase [mch].),SUPERFAMILY: SSF56199,Coils: Coil	OTHER	0
OG0000217	GCF_900095295.1|WP_071906187.1	Gene3D: G3DSA:3.10.340.11,SUPERFAMILY: SSF56199,TIGRFAM: TIGR03120(one_C_mch: methenyltetrahydromethanopterin cyclohydrolase),Pfam: PF02289(Cyclohydrolase (MCH)),Coils: Coil,CDD: cd00545(MCH),Gene3D: G3DSA:3.30.1030.10,Hamap: MF_00486(Methenyltetrahydromethanopterin cyclohydrolase [mch].)	OTHER	0
OG0000220	GCF_000008645.1|WP_010876518.1	CDD: cd00043(CYCLIN),CDD: cd00043(CYCLIN),SUPERFAMILY: SSF57783,ProSitePatterns: PS00782(Transcription factor TFIIB repeat signature.),Hamap: MF_00383(Transcription initiation factor IIB [tfb].),SMART: SM00385,SMART: SM00385,Pfam: PF00382(Transcription factor TFIIB repeat),Pfam: PF00382(Transcription factor TFIIB repeat),Gene3D: G3DSA:1.10.472.170,ProSiteProfiles: PS51134(Zinc finger TFIIB-type p…	OTHER	0
OG0000220	GCF_000011185.1|WP_010917347.1	Gene3D: G3DSA:1.10.472.10,Hamap: MF_00383(Transcription initiation factor IIB [tfb].),SUPERFAMILY: SSF57783,SMART: SM00385,SMART: SM00385,Gene3D: G3DSA:1.10.472.170,SUPERFAMILY: SSF47954,CDD: cd00043(CYCLIN),ProSiteProfiles: PS51134(Zinc finger TFIIB-type profile.),CDD: cd00043(CYCLIN),Pfam: PF00382(Transcription factor TFIIB repeat),Pfam: PF00382(Transcription factor TFIIB repeat),Pfam: PF08271(…	OTHER	0
OG0000220	GCF_000013445.1|WP_011449439.1	Pfam: PF08271(TFIIB zinc-binding),ProSitePatterns: PS00782(Transcription factor TFIIB repeat signature.),PRINTS: PR00685(Transcription initiation factor IIB signature),PRINTS: PR00685(Transcription initiation factor IIB signature),PRINTS: PR00685(Transcription initiation factor IIB signature),PRINTS: PR00685(Transcription initiation factor IIB signature),PRINTS: PR00685(Transcription initiation f…	OTHER	0
OG0000220	GCF_000016525.1|WP_004032173.1	CDD: cd00043(CYCLIN),CDD: cd00043(CYCLIN),SUPERFAMILY: SSF47954,ProSitePatterns: PS00782(Transcription factor TFIIB repeat signature.),Gene3D: G3DSA:1.10.472.170,Pfam: PF08271(TFIIB zinc-binding),Pfam: PF00382(Transcription factor TFIIB repeat),Pfam: PF00382(Transcription factor TFIIB repeat),PRINTS: PR00685(Transcription initiation factor IIB signature),PRINTS: PR00685(Transcription initiation f…	OTHER	0
OG0000220	GCF_000017165.1|WP_012065870.1	ProSitePatterns: PS00782(Transcription factor TFIIB repeat signature.),Hamap: MF_00383(Transcription initiation factor IIB [tfb].),PRINTS: PR00685(Transcription initiation factor IIB signature),PRINTS: PR00685(Transcription initiation factor IIB signature),PRINTS: PR00685(Transcription initiation factor IIB signature),PRINTS: PR00685(Transcription initiation factor IIB signature),PRINTS: PR00685(…	OTHER	0
OG0000220	GCF_000025285.1|WP_012939458.1	Gene3D: G3DSA:1.10.472.10,SUPERFAMILY: SSF47954,CDD: cd00043(CYCLIN),Pfam: PF08271(TFIIB zinc-binding),SUPERFAMILY: SSF47954,Coils: Coil,SMART: SM00385,SMART: SM00385,SUPERFAMILY: SSF57783,ProSitePatterns: PS00782(Transcription factor TFIIB repeat signature.),Gene3D: G3DSA:1.10.472.170,PRINTS: PR00685(Transcription initiation factor IIB signature),PRINTS: PR00685(Transcription initiation factor I…	OTHER	0
OG0000220	GCF_000166095.1|WP_013413547.1	Gene3D: G3DSA:1.10.472.10,CDD: cd00043(CYCLIN),SUPERFAMILY: SSF47954,SUPERFAMILY: SSF57783,Gene3D: G3DSA:1.10.472.170,PRINTS: PR00685(Transcription initiation factor IIB signature),PRINTS: PR00685(Transcription initiation factor IIB signature),PRINTS: PR00685(Transcription initiation factor IIB signature),PRINTS: PR00685(Transcription initiation factor IIB signature),PRINTS: PR00685(Transcription…	OTHER	0
OG0000220	GCF_000251105.1|WP_014405455.1	CDD: cd00043(CYCLIN),ProSitePatterns: PS00782(Transcription factor TFIIB repeat signature.),Gene3D: G3DSA:1.10.472.170,Pfam: PF08271(TFIIB zinc-binding),Gene3D: G3DSA:1.10.472.10,SMART: SM00385,SMART: SM00385,Hamap: MF_00383(Transcription initiation factor IIB [tfb].),SUPERFAMILY: SSF47954,CDD: cd00043(CYCLIN),Pfam: PF00382(Transcription factor TFIIB repeat),Pfam: PF00382(Transcription factor TFI…	OTHER	0
OG0000220	GCF_002201915.1|WP_088335773.1	ProSitePatterns: PS00782(Transcription factor TFIIB repeat signature.),SUPERFAMILY: SSF47954,SMART: SM00385,SMART: SM00385,SUPERFAMILY: SSF57783,SUPERFAMILY: SSF47954,SUPERFAMILY: SSF47954,PRINTS: PR00685(Transcription initiation factor IIB signature),PRINTS: PR00685(Transcription initiation factor IIB signature),PRINTS: PR00685(Transcription initiation factor IIB signature),PRINTS: PR00685(Trans…	OTHER	0
OG0000220	GCF_002201915.1|WP_088335994.1	Hamap: MF_00383(Transcription initiation factor IIB [tfb].),SUPERFAMILY: SSF47954,Gene3D: G3DSA:1.10.472.10,ProSiteProfiles: PS51134(Zinc finger TFIIB-type profile.),Pfam: PF08271(TFIIB zinc-binding),PRINTS: PR00685(Transcription initiation factor IIB signature),PRINTS: PR00685(Transcription initiation factor IIB signature),PRINTS: PR00685(Transcription initiation factor IIB signature),PRINTS: PR…	OTHER	0
OG0000220	GCF_900095295.1|WP_071907948.1	Gene3D: G3DSA:1.10.472.170,Pfam: PF00382(Transcription factor TFIIB repeat),Pfam: PF00382(Transcription factor TFIIB repeat),ProSitePatterns: PS00782(Transcription factor TFIIB repeat signature.),CDD: cd00043(CYCLIN),Pfam: PF08271(TFIIB zinc-binding),PRINTS: PR00685(Transcription initiation factor IIB signature),PRINTS: PR00685(Transcription initiation factor IIB signature),PRINTS: PR00685(Transc…	OTHER	0
OG0000221	GCF_000008645.1|WP_010876559.1	ProSiteProfiles: PS51379(4Fe-4S ferredoxin-type iron-sulfur binding domain profile.),ProSitePatterns: PS00198(4Fe-4S ferredoxin-type iron-sulfur binding region signature.),ProSitePatterns: PS00198(4Fe-4S ferredoxin-type iron-sulfur binding region signature.),ProSiteProfiles: PS51379(4Fe-4S ferredoxin-type iron-sulfur binding domain profile.),Gene3D: G3DSA:3.30.70.20,ProSiteProfiles: PS51379(4Fe-4…	OTHER	0
OG0000221	GCF_000008645.1|WP_048061086.1	ProSitePatterns: PS00198(4Fe-4S ferredoxin-type iron-sulfur binding region signature.),ProSiteProfiles: PS51379(4Fe-4S ferredoxin-type iron-sulfur binding domain profile.),ProSiteProfiles: PS51379(4Fe-4S ferredoxin-type iron-sulfur binding domain profile.),ProSitePatterns: PS00198(4Fe-4S ferredoxin-type iron-sulfur binding region signature.),ProSitePatterns: PS00198(4Fe-4S ferredoxin-type iron-su…	OTHER	0
OG0000221	GCF_000013445.1|WP_011448819.1	ProSiteProfiles: PS51379(4Fe-4S ferredoxin-type iron-sulfur binding domain profile.),Gene3D: G3DSA:3.30.70.20,ProSiteProfiles: PS51379(4Fe-4S ferredoxin-type iron-sulfur binding domain profile.),ProSiteProfiles: PS51379(4Fe-4S ferredoxin-type iron-sulfur binding domain profile.),ProSitePatterns: PS00198(4Fe-4S ferredoxin-type iron-sulfur binding region signature.),ProSiteProfiles: PS51379(4Fe-4S …	OTHER	0
OG0000221	GCF_000016525.1|WP_011954090.1	ProSitePatterns: PS00198(4Fe-4S ferredoxin-type iron-sulfur binding region signature.),ProSitePatterns: PS00198(4Fe-4S ferredoxin-type iron-sulfur binding region signature.),Gene3D: G3DSA:3.30.70.20,Gene3D: G3DSA:3.30.70.20,Gene3D: G3DSA:3.30.70.20,ProSiteProfiles: PS51379(4Fe-4S ferredoxin-type iron-sulfur binding domain profile.),ProSiteProfiles: PS51379(4Fe-4S ferredoxin-type iron-sulfur bindi…	OTHER	0
OG0000221	GCF_000016525.1|WP_011954495.1	ProSiteProfiles: PS51379(4Fe-4S ferredoxin-type iron-sulfur binding domain profile.),Gene3D: G3DSA:3.30.70.20,Gene3D: G3DSA:3.30.70.20,ProSiteProfiles: PS51379(4Fe-4S ferredoxin-type iron-sulfur binding domain profile.),ProSitePatterns: PS00198(4Fe-4S ferredoxin-type iron-sulfur binding region signature.),ProSitePatterns: PS00198(4Fe-4S ferredoxin-type iron-sulfur binding region signature.),Pfam:…	OTHER	0
OG0000221	GCF_000017165.1|WP_011972369.1	ProSitePatterns: PS00198(4Fe-4S ferredoxin-type iron-sulfur binding region signature.),Gene3D: G3DSA:3.30.70.20,Gene3D: G3DSA:3.30.70.20,Gene3D: G3DSA:3.30.70.20,PIRSF: PIRSF005658,ProSiteProfiles: PS51379(4Fe-4S ferredoxin-type iron-sulfur binding domain profile.),ProSiteProfiles: PS51379(4Fe-4S ferredoxin-type iron-sulfur binding domain profile.),ProSiteProfiles: PS51379(4Fe-4S ferredoxin-type …	OTHER	0
OG0000221	GCF_000166095.1|WP_013414050.1	CDD: cd10549(MtMvhB_like),ProSitePatterns: PS00198(4Fe-4S ferredoxin-type iron-sulfur binding region signature.),ProSiteProfiles: PS51379(4Fe-4S ferredoxin-type iron-sulfur binding domain profile.),ProSiteProfiles: PS51379(4Fe-4S ferredoxin-type iron-sulfur binding domain profile.),ProSitePatterns: PS00198(4Fe-4S ferredoxin-type iron-sulfur binding region signature.),ProSiteProfiles: PS51379(4Fe-…	OTHER	0
OG0000221	GCF_000251105.1|WP_014407032.1	ProSitePatterns: PS00198(4Fe-4S ferredoxin-type iron-sulfur binding region signature.),ProSiteProfiles: PS51379(4Fe-4S ferredoxin-type iron-sulfur binding domain profile.),SUPERFAMILY: SSF54862,ProSiteProfiles: PS51379(4Fe-4S ferredoxin-type iron-sulfur binding domain profile.),ProSiteProfiles: PS51379(4Fe-4S ferredoxin-type iron-sulfur binding domain profile.),ProSiteProfiles: PS51379(4Fe-4S fer…	OTHER	0
OG0000221	GCF_002201915.1|WP_088336474.1	ProSiteProfiles: PS51379(4Fe-4S ferredoxin-type iron-sulfur binding domain profile.),CDD: cd03110(SIMIBI_bact_arch),ProSitePatterns: PS00198(4Fe-4S ferredoxin-type iron-sulfur binding region signature.),Pfam: PF00037(4Fe-4S binding domain),Pfam: PF00037(4Fe-4S binding domain),ProSitePatterns: PS00198(4Fe-4S ferredoxin-type iron-sulfur binding region signature.),SUPERFAMILY: SSF54862,Pfam: PF14697…	OTHER	0
OG0000221	GCF_900095295.1|WP_071905791.1	ProSitePatterns: PS00198(4Fe-4S ferredoxin-type iron-sulfur binding region signature.),SUPERFAMILY: SSF54862,Pfam: PF12838(4Fe-4S dicluster domain),Pfam: PF12838(4Fe-4S dicluster domain),Pfam: PF12838(4Fe-4S dicluster domain),ProSiteProfiles: PS51379(4Fe-4S ferredoxin-type iron-sulfur binding domain profile.),ProSiteProfiles: PS51379(4Fe-4S ferredoxin-type iron-sulfur binding domain profile.),SUP…	OTHER	0
OG0000221	GCF_900095295.1|WP_071905816.1	Pfam: PF12838(4Fe-4S dicluster domain),Pfam: PF12838(4Fe-4S dicluster domain),SUPERFAMILY: SSF54862,ProSiteProfiles: PS51379(4Fe-4S ferredoxin-type iron-sulfur binding domain profile.),ProSiteProfiles: PS51379(4Fe-4S ferredoxin-type iron-sulfur binding domain profile.),Gene3D: G3DSA:3.30.70.20,CDD: cd10549(MtMvhB_like),ProSiteProfiles: PS51379(4Fe-4S ferredoxin-type iron-sulfur binding domain pro…	OTHER	0
OG0000246	GCF_000008645.1|WP_010877235.1	Pfam: PF00352(Transcription factor TFIID (or TATA-binding protein, TBP)),Pfam: PF00352(Transcription factor TFIID (or TATA-binding protein, TBP)),ProSitePatterns: PS00351(Transcription factor TFIID repeat signature.),SUPERFAMILY: SSF55945,CDD: cd04518(TBP_archaea),Gene3D: G3DSA:3.30.310.10,Gene3D: G3DSA:3.30.310.10,PRINTS: PR00686(Transcription initiation factor TFIID signature),PRINTS: PR00686(T…	OTHER	0
OG0000246	GCF_000011185.1|WP_010917652.1	CDD: cd04518(TBP_archaea),SUPERFAMILY: SSF55945,PRINTS: PR00686(Transcription initiation factor TFIID signature),PRINTS: PR00686(Transcription initiation factor TFIID signature),PRINTS: PR00686(Transcription initiation factor TFIID signature),PRINTS: PR00686(Transcription initiation factor TFIID signature),PRINTS: PR00686(Transcription initiation factor TFIID signature),PRINTS: PR00686(Transcript…	OTHER	0
OG0000246	GCF_000013445.1|WP_011447614.1	Hamap: MF_00408(TATA-box-binding protein [tbp].),CDD: cd04518(TBP_archaea),PRINTS: PR00686(Transcription initiation factor TFIID signature),PRINTS: PR00686(Transcription initiation factor TFIID signature),PRINTS: PR00686(Transcription initiation factor TFIID signature),PRINTS: PR00686(Transcription initiation factor TFIID signature),PRINTS: PR00686(Transcription initiation factor TFIID signature)…	OTHER	0
OG0000246	GCF_000013445.1|WP_048067245.1	Pfam: PF00352(Transcription factor TFIID (or TATA-binding protein, TBP)),Pfam: PF00352(Transcription factor TFIID (or TATA-binding protein, TBP)),Hamap: MF_00408(TATA-box-binding protein [tbp].),ProSitePatterns: PS00351(Transcription factor TFIID repeat signature.),SUPERFAMILY: SSF55945,PRINTS: PR00686(Transcription initiation factor TFIID signature),PRINTS: PR00686(Transcription initiation facto…	OTHER	0
OG0000246	GCF_000016525.1|WP_004032478.1	SUPERFAMILY: SSF55945,SUPERFAMILY: SSF55945,ProSitePatterns: PS00351(Transcription factor TFIID repeat signature.),Pfam: PF00352(Transcription factor TFIID (or TATA-binding protein, TBP)),Pfam: PF00352(Transcription factor TFIID (or TATA-binding protein, TBP)),CDD: cd04518(TBP_archaea),PRINTS: PR00686(Transcription initiation factor TFIID signature),PRINTS: PR00686(Transcription initiation factor…	OTHER	0
OG0000246	GCF_000017165.1|WP_012066082.1	Coils: Coil,Coils: Coil,CDD: cd04518(TBP_archaea),Gene3D: G3DSA:3.30.310.10,PRINTS: PR00686(Transcription initiation factor TFIID signature),PRINTS: PR00686(Transcription initiation factor TFIID signature),PRINTS: PR00686(Transcription initiation factor TFIID signature),PRINTS: PR00686(Transcription initiation factor TFIID signature),PRINTS: PR00686(Transcription initiation factor TFIID signature…	OTHER	0
OG0000246	GCF_000025285.1|WP_012939470.1	SUPERFAMILY: SSF55945,CDD: cd04518(TBP_archaea),Gene3D: G3DSA:3.30.310.10,Pfam: PF00352(Transcription factor TFIID (or TATA-binding protein, TBP)),Pfam: PF00352(Transcription factor TFIID (or TATA-binding protein, TBP)),Gene3D: G3DSA:3.30.310.10,Hamap: MF_00408(TATA-box-binding protein [tbp].),PRINTS: PR00686(Transcription initiation factor TFIID signature),PRINTS: PR00686(Transcription initiatio…	OTHER	0
OG0000246	GCF_000166095.1|WP_013413261.1	Hamap: MF_00408(TATA-box-binding protein [tbp].),Gene3D: G3DSA:3.30.310.10,CDD: cd04518(TBP_archaea),SUPERFAMILY: SSF55945,PRINTS: PR00686(Transcription initiation factor TFIID signature),PRINTS: PR00686(Transcription initiation factor TFIID signature),PRINTS: PR00686(Transcription initiation factor TFIID signature),PRINTS: PR00686(Transcription initiation factor TFIID signature),PRINTS: PR00686(…	OTHER	0
OG0000246	GCF_000251105.1|WP_014404966.1	CDD: cd04518(TBP_archaea),ProSitePatterns: PS00351(Transcription factor TFIID repeat signature.),Gene3D: G3DSA:3.30.310.10,PRINTS: PR00686(Transcription initiation factor TFIID signature),PRINTS: PR00686(Transcription initiation factor TFIID signature),PRINTS: PR00686(Transcription initiation factor TFIID signature),PRINTS: PR00686(Transcription initiation factor TFIID signature),PRINTS: PR00686(…	OTHER	0
OG0000246	GCF_002201915.1|WP_088336503.1	Coils: Coil,Gene3D: G3DSA:3.30.310.10,Pfam: PF00352(Transcription factor TFIID (or TATA-binding protein, TBP)),Pfam: PF00352(Transcription factor TFIID (or TATA-binding protein, TBP)),SUPERFAMILY: SSF55945,Hamap: MF_00408(TATA-box-binding protein [tbp].),SUPERFAMILY: SSF55945,Gene3D: G3DSA:3.30.310.10,PRINTS: PR00686(Transcription initiation factor TFIID signature),PRINTS: PR00686(Transcription i…	OTHER	0
OG0000246	GCF_900095295.1|WP_071906336.1	ProSitePatterns: PS00351(Transcription factor TFIID repeat signature.),SUPERFAMILY: SSF55945,PRINTS: PR00686(Transcription initiation factor TFIID signature),PRINTS: PR00686(Transcription initiation factor TFIID signature),PRINTS: PR00686(Transcription initiation factor TFIID signature),PRINTS: PR00686(Transcription initiation factor TFIID signature),PRINTS: PR00686(Transcription initiation facto…	OTHER	0
OG0000262	GCF_000008645.1|WP_048060779.1	Pfam: PF03807(NADP oxidoreductase coenzyme F420-dependent),Gene3D: G3DSA:3.40.50.720,TIGRFAM: TIGR01915(npdG: NADPH-dependent F420 reductase),SUPERFAMILY: SSF51735	OTHER	0
OG0000262	GCF_000011185.1|WP_010917529.1	Pfam: PF16653(Saccharopine dehydrogenase C-terminal domain),Gene3D: G3DSA:3.30.360.10,SUPERFAMILY: SSF51735,Gene3D: G3DSA:3.40.50.720,Pfam: PF03435(Saccharopine dehydrogenase NADP binding domain),SUPERFAMILY: SSF55347	OTHER	0
OG0000262	GCF_000013445.1|WP_011450101.1	Pfam: PF03807(NADP oxidoreductase coenzyme F420-dependent),Gene3D: G3DSA:3.40.50.720,SUPERFAMILY: SSF51735,TIGRFAM: TIGR01915(npdG: NADPH-dependent F420 reductase)	OTHER	0
OG0000262	GCF_000016525.1|WP_004033919.1	Pfam: PF03807(NADP oxidoreductase coenzyme F420-dependent),Gene3D: G3DSA:3.40.50.720,SUPERFAMILY: SSF51735,TIGRFAM: TIGR01915(npdG: NADPH-dependent F420 reductase)	OTHER	0
OG0000262	GCF_000017165.1|WP_011972670.1	SUPERFAMILY: SSF51735,Coils: Coil,TIGRFAM: TIGR01915(npdG: NADPH-dependent F420 reductase),Gene3D: G3DSA:3.40.50.720,Pfam: PF03807(NADP oxidoreductase coenzyme F420-dependent)	OTHER	0
OG0000262	GCF_000025285.1|WP_012939785.1	TIGRFAM: TIGR01915(npdG: NADPH-dependent F420 reductase),Gene3D: G3DSA:3.40.50.720,SUPERFAMILY: SSF51735,Pfam: PF03807(NADP oxidoreductase coenzyme F420-dependent)	OTHER	0
OG0000262	GCF_000166095.1|WP_013414257.1	Pfam: PF03807(NADP oxidoreductase coenzyme F420-dependent),Gene3D: G3DSA:3.40.50.720,TIGRFAM: TIGR01915(npdG: NADPH-dependent F420 reductase),SUPERFAMILY: SSF51735	OTHER	0
OG0000262	GCF_000251105.1|WP_014404620.1	Gene3D: G3DSA:3.40.50.720,Pfam: PF03807(NADP oxidoreductase coenzyme F420-dependent),SUPERFAMILY: SSF51735,TIGRFAM: TIGR01915(npdG: NADPH-dependent F420 reductase)	OTHER	0
OG0000262	GCF_002201915.1|WP_088335374.1	TIGRFAM: TIGR01915(npdG: NADPH-dependent F420 reductase),SUPERFAMILY: SSF51735,Pfam: PF03807(NADP oxidoreductase coenzyme F420-dependent),Gene3D: G3DSA:3.40.50.720	OTHER	0
OG0000262	GCF_900095295.1|WP_071906618.1	Pfam: PF03807(NADP oxidoreductase coenzyme F420-dependent),TIGRFAM: TIGR01915(npdG: NADPH-dependent F420 reductase),SUPERFAMILY: SSF51735,Gene3D: G3DSA:3.40.50.720	OTHER	0
OG0000262	GCF_900095295.1|WP_071907248.1	Gene3D: G3DSA:3.40.50.720,TIGRFAM: TIGR01915(npdG: NADPH-dependent F420 reductase),Pfam: PF03807(NADP oxidoreductase coenzyme F420-dependent),SUPERFAMILY: SSF51735	OTHER	0
OG0000266	GCF_000008645.1|WP_048060974.1	SUPERFAMILY: SSF48081,Coils: Coil,PIRSF: PIRSF000263,TIGRFAM: TIGR03257(met_CoM_red_bet: methyl-coenzyme M reductase, beta subunit),Gene3D: G3DSA:1.20.840.10,Pfam: PF02783(Methyl-coenzyme M reductase beta subunit, N-terminal domain),Gene3D: G3DSA:3.30.70.470,Pfam: PF02241(Methyl-coenzyme M reductase beta subunit, C-terminal domain),SUPERFAMILY: SSF55088	OTHER	0
OG0000266	GCF_000008645.1|WP_048061283.1	SUPERFAMILY: SSF55088,SUPERFAMILY: SSF48081,Pfam: PF02783(Methyl-coenzyme M reductase beta subunit, N-terminal domain),PIRSF: PIRSF000263,Gene3D: G3DSA:1.20.840.10,Gene3D: G3DSA:3.30.70.470,Pfam: PF02241(Methyl-coenzyme M reductase beta subunit, C-terminal domain),TIGRFAM: TIGR03257(met_CoM_red_bet: methyl-coenzyme M reductase, beta subunit)	OTHER	0
OG0000266	GCF_000013445.1|WP_011449108.1	Gene3D: G3DSA:3.30.70.470,SUPERFAMILY: SSF48081,SUPERFAMILY: SSF55088,TIGRFAM: TIGR03257(met_CoM_red_bet: methyl-coenzyme M reductase, beta subunit),PIRSF: PIRSF000263,Gene3D: G3DSA:1.20.840.10,Pfam: PF02241(Methyl-coenzyme M reductase beta subunit, C-terminal domain),Pfam: PF02783(Methyl-coenzyme M reductase beta subunit, N-terminal domain)	OTHER	0
OG0000266	GCF_000016525.1|WP_011954161.1	PIRSF: PIRSF000263,Pfam: PF02241(Methyl-coenzyme M reductase beta subunit, C-terminal domain),Gene3D: G3DSA:3.30.70.470,Pfam: PF02783(Methyl-coenzyme M reductase beta subunit, N-terminal domain),SUPERFAMILY: SSF55088,SUPERFAMILY: SSF48081,TIGRFAM: TIGR03257(met_CoM_red_bet: methyl-coenzyme M reductase, beta subunit),Gene3D: G3DSA:1.20.840.10	OTHER	0
OG0000266	GCF_000016525.1|WP_011954237.1	SUPERFAMILY: SSF55088,Pfam: PF02241(Methyl-coenzyme M reductase beta subunit, C-terminal domain),Gene3D: G3DSA:1.20.840.10,Gene3D: G3DSA:3.30.70.470,TIGRFAM: TIGR03257(met_CoM_red_bet: methyl-coenzyme M reductase, beta subunit),SUPERFAMILY: SSF48081,Pfam: PF02783(Methyl-coenzyme M reductase beta subunit, N-terminal domain),PIRSF: PIRSF000263	OTHER	0
OG0000266	GCF_000017165.1|WP_011972674.1	Pfam: PF02783(Methyl-coenzyme M reductase beta subunit, N-terminal domain),SUPERFAMILY: SSF55088,PIRSF: PIRSF000263,Gene3D: G3DSA:1.20.840.10,Gene3D: G3DSA:3.30.70.470,Pfam: PF02241(Methyl-coenzyme M reductase beta subunit, C-terminal domain),TIGRFAM: TIGR03257(met_CoM_red_bet: methyl-coenzyme M reductase, beta subunit),SUPERFAMILY: SSF48081	OTHER	0
OG0000266	GCF_000166095.1|WP_013413808.1	Gene3D: G3DSA:1.20.840.10,PIRSF: PIRSF000263,Pfam: PF02783(Methyl-coenzyme M reductase beta subunit, N-terminal domain),SUPERFAMILY: SSF55088,SUPERFAMILY: SSF48081,Gene3D: G3DSA:3.30.70.470,Pfam: PF02241(Methyl-coenzyme M reductase beta subunit, C-terminal domain),TIGRFAM: TIGR03257(met_CoM_red_bet: methyl-coenzyme M reductase, beta subunit)	OTHER	0
OG0000266	GCF_000166095.1|WP_013413865.1	Gene3D: G3DSA:1.20.840.10,SUPERFAMILY: SSF55088,Coils: Coil,Gene3D: G3DSA:3.30.70.470,SUPERFAMILY: SSF48081,TIGRFAM: TIGR03257(met_CoM_red_bet: methyl-coenzyme M reductase, beta subunit),Pfam: PF02241(Methyl-coenzyme M reductase beta subunit, C-terminal domain),PIRSF: PIRSF000263,Pfam: PF02783(Methyl-coenzyme M reductase beta subunit, N-terminal domain)	OTHER	0
OG0000266	GCF_000251105.1|WP_014405502.1	Pfam: PF02783(Methyl-coenzyme M reductase beta subunit, N-terminal domain),Pfam: PF02241(Methyl-coenzyme M reductase beta subunit, C-terminal domain),SUPERFAMILY: SSF55088,Gene3D: G3DSA:1.20.840.10,Gene3D: G3DSA:3.30.70.470,SUPERFAMILY: SSF48081,TIGRFAM: TIGR03257(met_CoM_red_bet: methyl-coenzyme M reductase, beta subunit),PIRSF: PIRSF000263	OTHER	0
OG0000266	GCF_002201915.1|WP_088335799.1	Pfam: PF02783(Methyl-coenzyme M reductase beta subunit, N-terminal domain),Gene3D: G3DSA:3.30.70.470,SUPERFAMILY: SSF55088,SUPERFAMILY: SSF48081,Gene3D: G3DSA:1.20.840.10,Pfam: PF02241(Methyl-coenzyme M reductase beta subunit, C-terminal domain),TIGRFAM: TIGR03257(met_CoM_red_bet: methyl-coenzyme M reductase, beta subunit),PIRSF: PIRSF000263,Coils: Coil	OTHER	0
OG0000266	GCF_900095295.1|WP_071907589.1	Gene3D: G3DSA:3.30.70.470,Pfam: PF02241(Methyl-coenzyme M reductase beta subunit, C-terminal domain),Pfam: PF02783(Methyl-coenzyme M reductase beta subunit, N-terminal domain),SUPERFAMILY: SSF55088,Gene3D: G3DSA:1.20.840.10,PIRSF: PIRSF000263,SUPERFAMILY: SSF48081,TIGRFAM: TIGR03257(met_CoM_red_bet: methyl-coenzyme M reductase, beta subunit)	OTHER	0
OG0000271	GCF_000008645.1|WP_048061072.1	Pfam: PF02540(NAD synthase),CDD: cd00553(NAD_synthase),TIGRFAM: TIGR00552(nadE: NAD+ synthetase),Hamap: MF_00193(NH(3)-dependent NAD(+) synthetase [nadE].),Gene3D: G3DSA:3.40.50.620,SUPERFAMILY: SSF52402	OTHER	0
OG0000271	GCF_000011185.1|WP_010917275.1	SUPERFAMILY: SSF52402,CDD: cd00553(NAD_synthase),Gene3D: G3DSA:3.40.50.620,Hamap: MF_00193(NH(3)-dependent NAD(+) synthetase [nadE].),Pfam: PF02540(NAD synthase),TIGRFAM: TIGR00552(nadE: NAD+ synthetase)	OTHER	0
OG0000271	GCF_000013445.1|WP_011449555.1	Pfam: PF02540(NAD synthase),MobiDBLite: mobidb-lite(consensus disorder prediction),CDD: cd00553(NAD_synthase),Gene3D: G3DSA:3.40.50.620,SUPERFAMILY: SSF52402,Hamap: MF_00193(NH(3)-dependent NAD(+) synthetase [nadE].),TIGRFAM: TIGR00552(nadE: NAD+ synthetase),MobiDBLite: mobidb-lite(consensus disorder prediction)	OTHER	0
OG0000271	GCF_000016525.1|WP_011954330.1	Hamap: MF_00193(NH(3)-dependent NAD(+) synthetase [nadE].),TIGRFAM: TIGR00552(nadE: NAD+ synthetase),CDD: cd00553(NAD_synthase),Pfam: PF02540(NAD synthase),Gene3D: G3DSA:3.40.50.620,SUPERFAMILY: SSF52402	OTHER	0
OG0000271	GCF_000017165.1|WP_011972469.1	CDD: cd00553(NAD_synthase),TIGRFAM: TIGR00552(nadE: NAD+ synthetase),Pfam: PF02540(NAD synthase),SUPERFAMILY: SSF52402,Gene3D: G3DSA:3.40.50.620,Hamap: MF_00193(NH(3)-dependent NAD(+) synthetase [nadE].)	OTHER	0
OG0000271	GCF_000025285.1|WP_083772978.1	Gene3D: G3DSA:3.40.50.620,Pfam: PF02540(NAD synthase),SUPERFAMILY: SSF52402,TIGRFAM: TIGR00552(nadE: NAD+ synthetase)	OTHER	0
OG0000271	GCF_000166095.1|WP_013413831.1	Gene3D: G3DSA:3.40.50.620,TIGRFAM: TIGR00552(nadE: NAD+ synthetase),CDD: cd00553(NAD_synthase),SUPERFAMILY: SSF52402,Hamap: MF_00193(NH(3)-dependent NAD(+) synthetase [nadE].),Pfam: PF02540(NAD synthase)	OTHER	0
OG0000271	GCF_000251105.1|WP_014404784.1	Pfam: PF02540(NAD synthase),Gene3D: G3DSA:3.40.50.620,Hamap: MF_00193(NH(3)-dependent NAD(+) synthetase [nadE].),CDD: cd00553(NAD_synthase),SUPERFAMILY: SSF52402,TIGRFAM: TIGR00552(nadE: NAD+ synthetase)	OTHER	0
OG0000271	GCF_000251105.1|WP_014405978.1	Gene3D: G3DSA:3.40.50.620,CDD: cd00553(NAD_synthase),SUPERFAMILY: SSF52402,TIGRFAM: TIGR00552(nadE: NAD+ synthetase),TIGRFAM: TIGR00552(nadE: NAD+ synthetase),Pfam: PF02540(NAD synthase),Pfam: PF02540(NAD synthase)	OTHER	0
OG0000271	GCF_002201915.1|WP_088336380.1	Gene3D: G3DSA:3.40.50.620,TIGRFAM: TIGR00552(nadE: NAD+ synthetase),SUPERFAMILY: SSF52402,CDD: cd00553(NAD_synthase),Pfam: PF02540(NAD synthase),Hamap: MF_00193(NH(3)-dependent NAD(+) synthetase [nadE].),MobiDBLite: mobidb-lite(consensus disorder prediction)	OTHER	0
OG0000271	GCF_900095295.1|WP_071905751.1	Hamap: MF_00193(NH(3)-dependent NAD(+) synthetase [nadE].),Gene3D: G3DSA:3.40.50.620,Pfam: PF02540(NAD synthase),TIGRFAM: TIGR00552(nadE: NAD+ synthetase),SUPERFAMILY: SSF52402,CDD: cd00553(NAD_synthase)	OTHER	0
OG0000286	GCF_000008645.1|WP_010875649.1	Gene3D: G3DSA:3.90.470.10,SUPERFAMILY: SSF54843,CDD: cd00336(Ribosomal_L22),Pfam: PF00237(Ribosomal protein L22p/L17e),TIGRFAM: TIGR01038(uL22_arch_euk: ribosomal protein uL22),Hamap: MF_01331_A(50S ribosomal protein L22 [rplV].),ProSitePatterns: PS00464(Ribosomal protein L22 signature.)	OTHER	0
OG0000286	GCF_000011185.1|WP_048054074.1	Hamap: MF_01331_A(50S ribosomal protein L22 [rplV].),Pfam: PF00237(Ribosomal protein L22p/L17e),TIGRFAM: TIGR01038(uL22_arch_euk: ribosomal protein uL22),Gene3D: G3DSA:3.90.470.10,SUPERFAMILY: SSF54843,CDD: cd00336(Ribosomal_L22)	OTHER	0
OG0000286	GCF_000013445.1|WP_011449211.1	ProSitePatterns: PS00464(Ribosomal protein L22 signature.),Gene3D: G3DSA:3.90.470.10,Hamap: MF_01331_A(50S ribosomal protein L22 [rplV].),SUPERFAMILY: SSF54843,CDD: cd00336(Ribosomal_L22),Pfam: PF00237(Ribosomal protein L22p/L17e),TIGRFAM: TIGR01038(uL22_arch_euk: ribosomal protein uL22)	OTHER	0
OG0000286	GCF_000016525.1|WP_004033210.1	SUPERFAMILY: SSF54843,Coils: Coil,Pfam: PF00237(Ribosomal protein L22p/L17e),Gene3D: G3DSA:3.90.470.10,CDD: cd00336(Ribosomal_L22),TIGRFAM: TIGR01038(uL22_arch_euk: ribosomal protein uL22),Hamap: MF_01331_A(50S ribosomal protein L22 [rplV].)	OTHER	0
OG0000286	GCF_000017165.1|WP_011972522.1	TIGRFAM: TIGR01038(uL22_arch_euk: ribosomal protein uL22),ProSitePatterns: PS00464(Ribosomal protein L22 signature.),SUPERFAMILY: SSF54843,Gene3D: G3DSA:3.90.470.10,Pfam: PF00237(Ribosomal protein L22p/L17e),CDD: cd00336(Ribosomal_L22),Hamap: MF_01331_A(50S ribosomal protein L22 [rplV].)	OTHER	0
OG0000286	GCF_000025285.1|WP_012940741.1	Gene3D: G3DSA:3.90.470.10,TIGRFAM: TIGR01038(uL22_arch_euk: ribosomal protein uL22),CDD: cd00336(Ribosomal_L22),Pfam: PF00237(Ribosomal protein L22p/L17e),Hamap: MF_01331_A(50S ribosomal protein L22 [rplV].),SUPERFAMILY: SSF54843	OTHER	0
OG0000286	GCF_000166095.1|WP_013413933.1	TIGRFAM: TIGR01038(uL22_arch_euk: ribosomal protein uL22),CDD: cd00336(Ribosomal_L22),SUPERFAMILY: SSF54843,ProSitePatterns: PS00464(Ribosomal protein L22 signature.),Pfam: PF00237(Ribosomal protein L22p/L17e),Gene3D: G3DSA:3.90.470.10,Hamap: MF_01331_A(50S ribosomal protein L22 [rplV].)	OTHER	0
OG0000286	GCF_000251105.1|WP_014405918.1	Pfam: PF00237(Ribosomal protein L22p/L17e),TIGRFAM: TIGR01038(uL22_arch_euk: ribosomal protein uL22),SUPERFAMILY: SSF54843,Hamap: MF_01331_A(50S ribosomal protein L22 [rplV].),CDD: cd00336(Ribosomal_L22),Gene3D: G3DSA:3.90.470.10	OTHER	0
OG0000286	GCF_002201915.1|WP_088335977.1	TIGRFAM: TIGR01038(uL22_arch_euk: ribosomal protein uL22),CDD: cd00336(Ribosomal_L22),ProSitePatterns: PS00464(Ribosomal protein L22 signature.),SUPERFAMILY: SSF54843,Gene3D: G3DSA:3.90.470.10,Pfam: PF00237(Ribosomal protein L22p/L17e),Hamap: MF_01331_A(50S ribosomal protein L22 [rplV].)	OTHER	0
OG0000286	GCF_900095295.1|WP_071907045.1	Gene3D: G3DSA:3.90.470.10,SUPERFAMILY: SSF54843,TIGRFAM: TIGR01038(uL22_arch_euk: ribosomal protein uL22),CDD: cd00336(Ribosomal_L22),Hamap: MF_01331_A(50S ribosomal protein L22 [rplV].),Pfam: PF00237(Ribosomal protein L22p/L17e),ProSitePatterns: PS00464(Ribosomal protein L22 signature.)	OTHER	0
OG0000311	GCF_000008645.1|WP_010875691.1	Pfam: PF03950(tRNA synthetases class I (E and Q), anti-codon binding domain),SUPERFAMILY: SSF50715,Gene3D: G3DSA:2.40.240.100,SUPERFAMILY: SSF52374,Gene3D: G3DSA:3.40.50.620,PRINTS: PR00987(Glutamyl-tRNA synthetase signature),PRINTS: PR00987(Glutamyl-tRNA synthetase signature),PRINTS: PR00987(Glutamyl-tRNA synthetase signature),PRINTS: PR00987(Glutamyl-tRNA synthetase signature),PRINTS: PR00987(G…	OTHER	0
OG0000311	GCF_000011185.1|WP_010917344.1	SUPERFAMILY: SSF50715,Hamap: MF_02076(Glutamate--tRNA ligase [gltX].),Pfam: PF03950(tRNA synthetases class I (E and Q), anti-codon binding domain),TIGRFAM: TIGR00463(gltX_arch: glutamate--tRNA ligase),Gene3D: G3DSA:2.40.240.100,PRINTS: PR00987(Glutamyl-tRNA synthetase signature),PRINTS: PR00987(Glutamyl-tRNA synthetase signature),PRINTS: PR00987(Glutamyl-tRNA synthetase signature),PRINTS: PR00987…	OTHER	0
OG0000311	GCF_000013445.1|WP_011449830.1	Pfam: PF03950(tRNA synthetases class I (E and Q), anti-codon binding domain),Gene3D: G3DSA:3.40.50.620,PRINTS: PR00987(Glutamyl-tRNA synthetase signature),PRINTS: PR00987(Glutamyl-tRNA synthetase signature),PRINTS: PR00987(Glutamyl-tRNA synthetase signature),PRINTS: PR00987(Glutamyl-tRNA synthetase signature),PRINTS: PR00987(Glutamyl-tRNA synthetase signature),SUPERFAMILY: SSF52374,Hamap: MF_0207…	OTHER	0
OG0000311	GCF_000016525.1|WP_004035429.1	Hamap: MF_02076(Glutamate--tRNA ligase [gltX].),Pfam: PF03950(tRNA synthetases class I (E and Q), anti-codon binding domain),TIGRFAM: TIGR00463(gltX_arch: glutamate--tRNA ligase),SUPERFAMILY: SSF50715,Gene3D: G3DSA:3.40.50.620,PRINTS: PR00987(Glutamyl-tRNA synthetase signature),PRINTS: PR00987(Glutamyl-tRNA synthetase signature),PRINTS: PR00987(Glutamyl-tRNA synthetase signature),PRINTS: PR00987(…	OTHER	0
OG0000311	GCF_000017165.1|WP_011972150.1	Coils: Coil,TIGRFAM: TIGR00463(gltX_arch: glutamate--tRNA ligase),ProSitePatterns: PS00178(Aminoacyl-transfer RNA synthetases class-I signature.),Gene3D: G3DSA:3.40.50.620,SUPERFAMILY: SSF52374,Gene3D: G3DSA:2.40.240.10,Pfam: PF00749(tRNA synthetases class I (E and Q), catalytic domain),CDD: cd09287(GluRS_non_core),SUPERFAMILY: SSF50715,Pfam: PF03950(tRNA synthetases class I (E and Q), anti-codon…	OTHER	0
OG0000311	GCF_000025285.1|WP_048084736.1	TIGRFAM: TIGR00463(gltX_arch: glutamate--tRNA ligase),PRINTS: PR00987(Glutamyl-tRNA synthetase signature),PRINTS: PR00987(Glutamyl-tRNA synthetase signature),PRINTS: PR00987(Glutamyl-tRNA synthetase signature),PRINTS: PR00987(Glutamyl-tRNA synthetase signature),PRINTS: PR00987(Glutamyl-tRNA synthetase signature),Pfam: PF00749(tRNA synthetases class I (E and Q), catalytic domain),Pfam: PF03950(tRN…	OTHER	0
OG0000311	GCF_000166095.1|WP_013413976.1	TIGRFAM: TIGR00463(gltX_arch: glutamate--tRNA ligase),SUPERFAMILY: SSF52374,Gene3D: G3DSA:2.40.240.10,Gene3D: G3DSA:2.40.240.100,Hamap: MF_02076(Glutamate--tRNA ligase [gltX].),Pfam: PF00749(tRNA synthetases class I (E and Q), catalytic domain),ProSitePatterns: PS00178(Aminoacyl-transfer RNA synthetases class-I signature.),Gene3D: G3DSA:3.40.50.620,Coils: Coil,Pfam: PF03950(tRNA synthetases class…	OTHER	0
OG0000311	GCF_000251105.1|WP_048189391.1	CDD: cd09287(GluRS_non_core),Hamap: MF_02076(Glutamate--tRNA ligase [gltX].),Gene3D: G3DSA:2.40.240.10,Pfam: PF00749(tRNA synthetases class I (E and Q), catalytic domain),SUPERFAMILY: SSF50715,Gene3D: G3DSA:2.40.240.100,Pfam: PF03950(tRNA synthetases class I (E and Q), anti-codon binding domain),SUPERFAMILY: SSF52374,Gene3D: G3DSA:3.40.50.620,TIGRFAM: TIGR00463(gltX_arch: glutamate--tRNA ligase),…	OTHER	0
OG0000311	GCF_002201915.1|WP_088335897.1	PRINTS: PR00987(Glutamyl-tRNA synthetase signature),PRINTS: PR00987(Glutamyl-tRNA synthetase signature),PRINTS: PR00987(Glutamyl-tRNA synthetase signature),PRINTS: PR00987(Glutamyl-tRNA synthetase signature),PRINTS: PR00987(Glutamyl-tRNA synthetase signature),Gene3D: G3DSA:3.40.50.620,Coils: Coil,Hamap: MF_02076(Glutamate--tRNA ligase [gltX].),ProSitePatterns: PS00178(Aminoacyl-transfer RNA synth…	OTHER	0
OG0000311	GCF_900095295.1|WP_071907003.1	ProSitePatterns: PS00178(Aminoacyl-transfer RNA synthetases class-I signature.),Hamap: MF_02076(Glutamate--tRNA ligase [gltX].),Pfam: PF03950(tRNA synthetases class I (E and Q), anti-codon binding domain),Gene3D: G3DSA:2.40.240.100,SUPERFAMILY: SSF52374,CDD: cd09287(GluRS_non_core),Gene3D: G3DSA:2.40.240.10,PRINTS: PR00987(Glutamyl-tRNA synthetase signature),PRINTS: PR00987(Glutamyl-tRNA syntheta…	OTHER	0
OG0000312	GCF_000008645.1|WP_010875745.1	CDD: cd00504(GXGXG),Gene3D: G3DSA:2.160.20.60,PIRSF: PIRSF006519,SUPERFAMILY: SSF69336,Pfam: PF01493(GXGXG motif)	OTHER	0
OG0000312	GCF_000008645.1|WP_010875831.1	SUPERFAMILY: SSF69336,PIRSF: PIRSF006519,CDD: cd00504(GXGXG),Pfam: PF01493(GXGXG motif),Gene3D: G3DSA:2.160.20.60	OTHER	0
OG0000312	GCF_000013445.1|WP_011447813.1	PIRSF: PIRSF006519,Pfam: PF01493(GXGXG motif),Gene3D: G3DSA:2.160.20.60,SUPERFAMILY: SSF69336,CDD: cd00981(arch_gltB)	OTHER	0
OG0000312	GCF_000016525.1|WP_004032110.1	PIRSF: PIRSF006519,CDD: cd00504(GXGXG),SUPERFAMILY: SSF69336,Pfam: PF01493(GXGXG motif),Gene3D: G3DSA:2.160.20.60	OTHER	0
OG0000312	GCF_000017165.1|WP_012065909.1	Pfam: PF01493(GXGXG motif),SUPERFAMILY: SSF69336,PIRSF: PIRSF006519,Coils: Coil,CDD: cd00981(arch_gltB),Gene3D: G3DSA:2.160.20.60	OTHER	0
OG0000312	GCF_000166095.1|WP_013414176.1	PIRSF: PIRSF006519,CDD: cd00504(GXGXG),SUPERFAMILY: SSF69336,Coils: Coil,Pfam: PF01493(GXGXG motif),Gene3D: G3DSA:2.160.20.60	OTHER	0
OG0000312	GCF_000251105.1|WP_048189167.1	CDD: cd00981(arch_gltB),SUPERFAMILY: SSF69336,Gene3D: G3DSA:2.160.20.60,Pfam: PF01493(GXGXG motif),PIRSF: PIRSF006519	OTHER	0
OG0000312	GCF_002201915.1|WP_088336171.1	PIRSF: PIRSF006519,Gene3D: G3DSA:2.160.20.60,Pfam: PF01493(GXGXG motif),SUPERFAMILY: SSF69336,CDD: cd00504(GXGXG)	OTHER	0
OG0000312	GCF_900095295.1|WP_071907288.1	PIRSF: PIRSF006519,Pfam: PF01493(GXGXG motif),Gene3D: G3DSA:2.160.20.60,CDD: cd00504(GXGXG),SUPERFAMILY: SSF69336	OTHER	0
OG0000312	GCF_900095295.1|WP_084790045.1	PIRSF: PIRSF006519,Gene3D: G3DSA:2.160.20.60,Pfam: PF01493(GXGXG motif),SUPERFAMILY: SSF69336,CDD: cd00504(GXGXG)	OTHER	0
OG0000319	GCF_000008645.1|WP_010875807.1	CDD: cd01740(GATase1_FGAR_AT),Gene3D: G3DSA:3.40.50.880,Hamap: MF_00421(Phosphoribosylformylglycinamidine synthase subunit PurQ [purQ].),SUPERFAMILY: SSF52317,PIRSF: PIRSF001586,ProSiteProfiles: PS51273(Glutamine amidotransferase type 1 domain profile.),Pfam: PF13507(CobB/CobQ-like glutamine amidotransferase domain),SMART: SM01211,TIGRFAM: TIGR01737(FGAM_synth_I: phosphoribosylformylglycinamidine…	OTHER	0
OG0000319	GCF_000011185.1|WP_010916526.1	CDD: cd01740(GATase1_FGAR_AT),SUPERFAMILY: SSF52317,TIGRFAM: TIGR01737(FGAM_synth_I: phosphoribosylformylglycinamidine synthase I),Pfam: PF13507(CobB/CobQ-like glutamine amidotransferase domain),SMART: SM01211,PIRSF: PIRSF001586,Gene3D: G3DSA:3.40.50.880,Hamap: MF_00421(Phosphoribosylformylglycinamidine synthase subunit PurQ [purQ].),ProSiteProfiles: PS51273(Glutamine amidotransferase type 1 doma…	OTHER	0
OG0000319	GCF_000013445.1|WP_011448091.1	PIRSF: PIRSF001586,Gene3D: G3DSA:3.40.50.880,SUPERFAMILY: SSF52317,ProSiteProfiles: PS51273(Glutamine amidotransferase type 1 domain profile.),SMART: SM01211,Pfam: PF13507(CobB/CobQ-like glutamine amidotransferase domain)	OTHER	0
[truncated: 650 more rows]

## Sheet: sheet_6_regulon_OG0000359
#OG	Protein accession	InterProScan	SignalP5	TMHMM
OG0000115	GCF_000008645.1|WP_010876760.1	Pfam: PF02662(Methyl-viologen-reducing hydrogenase, delta subunit)	OTHER	0
OG0000115	GCF_000008645.1|WP_010876762.1	Pfam: PF02662(Methyl-viologen-reducing hydrogenase, delta subunit)	OTHER	0
[truncated: 63 more rows]
